# Supplementary material for: Revisiting the Poison Dart Frog Ameerega ingeri (Anura: Dendrobatidae): external morphology, tadpoles, natural history, distribution, advertisement call, phylogenetic position and conservation
Source: PeerJ. 2025 Dec 12;13:e20078. doi: 10.7717/peerj.20078 (PMC12704335; doi:10.7717/peerj.20078)
Supplement: Supplemental Information 2 [file peerj-13-20078-s002.fasta]

>YGDC35_ingeri_COL
CTGTT-------------------------------TTAGAGG--T-CAGCCTG-CCCAGTGACTTTG-TTCAACGGCC-GCGGTAT-CCTAACCGTGCG-AAGGTAG-CGTAAT-CACTTGTTCTTTAAATGAGGACTAGTATGAATGG-CCCCACGAGGGCTGCACTGTCTCCTTTTTCTAATCAATGAAACTAATCTCCCCGTGAAGAAGCGGGGATAACCCTATAAGACGAGAAGACCCTATGGAGCTTTAAACAACTGAAGCATTTGC-CCTTCTATTAACCTCTTCCGAGTTCTTTA-T-TTTACCTAAGCATTTTTACTTCTAGTTTTAGGTTGGGGTGACCACGGAGTAAAACTAAACCTCCATGAAGAA-TGAACA-T-TTTTTAAGCCACAAATTACTTTTTTAAGCATCAACAA-ATTGACTTTCATTGACCCAATATATTGATCAACGAA-CCAAGTTACCCTAGGGATAACAGCGCAATCTACTTCAAGAGCTCATATCGACAAGTAGGTTTACGACCTCGATGTTGGATCAGGGTATCCTAGTGGTGCAGCCGCTACTAATGGTTCGTTTGTTCAACGATTAAAACCCTAC
>YGDC18_ingeri_COL
CTTTA-------------------------------TTAGAGG--T-CAGCCTG-CCCAGTGACTTTG-TTCAACGGCC-GCGGTAT-CCTAACCGTGCG-AAGGTAG-CGTAAT-CACTTGTTCTTTAAATGAGGACTAGTATGAATGG-CCCCACGAGGGCTGCACTGTCTCCTTTTTCTAATCAATGAAACTAATCTCCCCGTGAAGAAGCGGGGATAACCCTATAAGACGAGAAGACCCTATGGAGCTTTAAACAACTGAAGCATTTGC-CCTTCTATTAACCTCTTCCGAGTTCTTTA-T-TTTACCTAAGCATTTTTACTTCTAGTTTTAGGTTGGGGTGACCACGGAGTAAAACTAAACCTCCATGAAGAA-TGAACA-T-TTTTTAAGCCACAAATTACTTTTTTAAGCATCAACAA-ATTGACTTTCATTGACCCAATATATTGATCAACGAA-CCAAGTTACCCTAGGGATAACAGCGCAATCTACTTCAAGAGCTCATATCGACAAGTAGGTTTACGACCTCGATGTTGGATCAGGGTATCCTAGTGGTGCAGCCGCTACTAATGGTTCGTTTGTTCAACGATTAAAACCCTAC
>YGD58_ingeri_COL
------------------------------------TTAGAGG--T-CAGCCTG-CCCAGTGACTTTG-TTCAACGGCC-GCGGTAT-CCTAACCGTGCG-AAGGTAG-CGTAAT-CACTTGTTCTTTAAATGAGGACTAGTATGAATGG-CCCCACGAGGGCTGCACTGTCTCCTTTTTCTAATCAATGAAACTAATCTCCCCGTGAAGAAGCGGGGATAACCCTATAAGACGAGAAGACCCTATGGAGCTTTAAACAACTGAAGCATTTGC-CCTTCTATTAACCTCTTCCGAGTTCTTTA-T-TTTACCTAAGCATTTTTACTTCTAGTTTTAGGTTGGGGTGACCACGGAGTAAAACTAAACCTCCATGAAGAA-TGAACA-T-TTTTTAAGCCACAAATTACTTTTTTAAGCATCAACAA-ATTGACTTTCATTGACCCAATATATTGATCAACGAA-CCAAGTTACCCTAGGGATAACAGCGCAATCTACTTCAAGAGCTCATATCGACAAGTAGGTTTACGACCTCGATGTTGGATCAGGGTATCCTAGTGGTGCAGCCGCTACTAATGGTTCGTTTGTTCAACGATTAAAACCCTAC
>YGD54_ingeri_COL
------------------------------------TTAGAGG--T-CAGCCTG-CCCAGTGACTTTG-TTCAACGGCC-GCGGTAT-CCTAACCGTGCG-AAGGTAGCCGTAAT-CACTTGTTCTTTAAATGAGGACTAGTATGAATGG-CCCCACGAGGGCTGCACTGTCTCCTTTTTCTAATCAATGAAACTAATCTCCCCGTGAAGAAGCGGGGATAACCCTATAAGACGAGAAGACCCTATGGAGCTTTAAACAACTGAAGCATTTGC-CTTTCTATTAACCTCTTCCGAGTTCTTTA-T-TTTACCTAAGCATTTTTACTTCTAGTTTTAGGTTGGGGTGACCACGGAGTAAAACTAAACCTCCATGAAGAA-TGAACA-T-TTTTTAAGCCACAAATTACTTTTTTAAGCATCAACAA-ATTGACTTTCATTGACCCAATATATTGATCAACGAA-CCAAGTTACCCTAGGGATAACAGCGCAATCTACTTCAAGAGCTCATATCGACAAGTAGGTTTACGACCTCGATGTTGGATCAGGGTATCCTAGTGGTGCAGCCGCTACTAATGGTTCGTTTGTTCAACGATTAAAACCCTAC
>YGD55_ingeri_COL
--------------------------------------------------CCTG-CCCNGTGACTTTG-TTCAACGGCC-GCGGTAT-CCTAACCGTGCG-AAGGTAG-CNNNNN-NACTTGTTCTTTAAATGAGGACTAGTATGAATGG-CCCCACGAGGGCTGCACTGTCTCCTTTTTCTAATCAATGAAACTAATCTCCCCGTGAAGAAGCGGGGATAACCCTATAAGACGAGAAGACCCTATGGAGCTTTAAACAACTGAAGCATTTGC-CTTTCTATTAACCTCTTCCGAGTTCTTTA-T-TTTACCTAAGCATTTTTACTTCTAGTTTTAGGTTGGGGTGACCACGGAGTAAAACTAAACCTCCATGAAGAA-TGAACA-T-TTTTTAAGCCACAAATTACTTTTTTAAGCATCAACAA-ATTGACTTTCATTGACCCAATATATTGATCAACGAA-CCAAGTTACCCTAGGGATAACAGCGCAATCTACTTCAAGAGCTCATATCGACAAGTAGGTTTACGACCTCGATGTTGGATCAGGGTATCCTAGTGGTGCAGCCGCTACTAATGGTTCGTTTGTTCAACGATTAAAACCCTAC
>FJ752307_A_petersi
----------------------------------------------------------------------------------------CCTAACCGTGCG-AAGGTAG-CGTAAT-CACTTGTTCTTTAAATGAGGACTAGTATGAATGGCCCCCACGAGGGCTGCACTGTCTCCTTTTTCCAATCAATGAAAATAATCTCCCCGTGAAGAAGCGGGGATAACCCTATAAGACGAGAAGACCCTATGGAGCTTTAAACAACTGAAACATTTGC-TTCTCCCCTGACCTCTCCTGAGCTCTTTA-T-TTTACTTAAGCATTTTTATTTCTAGTTTTAGGTTGGGGTGACCGCGGAGCAAAACTAAACCTCCATGAAGAA-TGAATA---TTTTTAAGCCACAAACTACTTTTTTAAGCATCAACAA-ATTGACCTTCATTGACCCAATATATTGATCAACGAA-CCAAGTTACCCTAGGGATAACAGCGCAATCTACTTCAAGAGCTCATATCGACAAGTAGGTTTACGACCTCGATGTTGGATCA------------------------------------------------------------
>FJ752305_A_petersi
----------------------------------------------------------------------------------------CCTAACCGTGCG-AAGGTAG-CGTAAT-CACTTGTTCTTTAAATGAGGACTAGTATGAATGGCCCCCACGAGGGCTGCACTGTCTCCTTTTTCCAATCAATGAAAATAATCTCCCCGTGAAGAAGCGGGGATAACCCTATAAGACGAGAAGACCCTATGGAGCTTTAAACAACTGAAACATTTGC-TTCTCCCCTGACCTCTCCTGAGCTCTTTA-T-TTTACTTAAGCATTTTTATTTCTAGTTTTAGGTTGGGGTGACCGCGGAGCAAAACTAAACCTCCATGAAGAA-TGAATA---TTTTTAAGCCACAAACTACTTTTTTAAGCATCAACAA-ATTGACCTTCATTGACCCAATATATTGATCAACGAA-CCAAGTTACCCTAGGGATAACAGCGCAATCTACTTCAAGAGCTCATATCGACAAGTAGGTTTACGACCTCGA----------------------------------------------------------------------
>FJ752306_A_petersi
----------------------------------------------------------------------------------------CCTAACCGTGCG-AAGGTAG-CGTAAT-CACTTGTTCTTTAAATGAGGACTAGTATGAATGG-CCCCACGAGGGCTGCACTGTCTCCTTTTTCCAATCAATGAAACTAATCTCCCCGTGAAGAAGCGGGGATAACCCTATAAGACGAGAAGACCCTATGGAGCTTTAAACAACTGAAACATTTGC-TTCTCCCCTGACCTCTCTTGAGCTCTTTA-T-TTCACTTAAGCATTTTTATTTCTAGTTTTAGGTTGGGGTGACCGCGGAGCAAAACTAAACCTCCATGAAGAA-TGAATA---TTTTTAAGCCACAAACTACTTTTTTAAGCATCAACAA-ATTGACCTTCATTGACCCAATATATTGATCAACGAA-CCAAGTTACCCTAGGGATAACAGCGCAATCTACTTCAAGAGCTCAATTCGACAAGTAGGTTTACGACCTCGATGTTGGATCAGAGTATCCTAGTGGTGC-------------------------------------------
>FJ752304_A_petersi
-----------------------------------------------------------------------------------------------------------------------------------TGAGGACTAGTATGAATGG-CCCCACGAGGGCTGCACTGTCTCCTTTTTCCAATCAATGAAACTAATCTCCCCGTGAAGAAGCGGGGATAACCCTATAAGACGAGAAGACCCTATGGAGCTTTAAACAACTGAAACATTTGC-TTCTCCCCTGGCCTCTCCTGAGCTCTTTA-T-TTTACTTAAGCATTTTTATTTCTAGTTTTAGGTTGGGGTGACCGCGGAGCAAAACTAAACCTCCATGAAGAA-TGAATA-T-TTTTTAAGCCACAAACTACTTTTTTAAGCATCAACAA-ATTGACCTTCATTGACCCAATATATTGATCAACGAA-CCAAGTTACCCTAGGGATAACAGCGCAATCTACTTCAAGAGCCCATATCGACAAGTAGGTTTACGACCTCGATGTTGGATCAGGGTATCCTAGTGGTG--------------------------------------------
>FJ752303_A_petersi
-----------------------------------------------------------------------------------------------------------------------------------TGAGGACTAGTATGAATGG-CCCCACGAGGGCTGCACTGTCTCCTTTTTCCAATCAATGAAACTAATCTCCCCGTGAAGAAGCGGGGATAACCCTATAAGACGAGAAGACCCTATGGAGCTTTAAACAACTGAAACATTTGC-TTCTCCCCTGACCTCTCCTGAGTTTTTTA-C-TTTACTTAAGCATTTTTATTTCTAGTTTTAGGTTGGGGTGACCGCGGAGCAAAACTAAACCTCCATGAAGAA-TGAATA-T-TTTTTAAGCCACAAACTACTTTTTTAAGCATCAACAA-ATTGACCTTCATTGACCCAATATATTGATCAACGAA-CCAAGTTACCCTAGGGATAACAGCGCAATCTACTTCAAGAGCTCATATCGACAAGTAGGTTTACGACCTCGATGTTGGATCAGGGTATCCTAGTGGTG--------------------------------------------
>FJ752302_A_petersi
-----------------------------------------------------------------------------------------------------------------------------------TGAGGACTAGTATGAATGG-CCCCACGAGGGCTGCACTGTCTCCTTTTTCCAATCAATGAAACTAATCTCCCCGTGAAGAAGCGGGGATAACCCTATAAGACGAGAAGACCCTATGGAGCTTTAAACAACTGAAACATTTGC-TTCTCCCCTGACCTCTCCTGAG-TTTTTA-C-TTTACTTAAGCATTTTTATTTCTAGTTTTAGGTTGGGGTGACCGCGGAGCAAAACTAAACCTCCATGAAGAA-TGAATA-T-TTTTTAAGCCACAAACTACTTTTTTAAGCATCAACAA-ATTGACCTTCATTGACCCAATATATTGATCAACGAA-CCAAGTTACCCTAGGGATAACAGCGCAATCTACTTCAAGAGCTCATATCGACAAGTAGGTTTACGACCTCGATGTTGGATCAGGGTATCCTAGTGGTG--------------------------------------------
>FJ752301_A_petersi
-------------------------------------------------------------------------------------------------GCG-AAGGTAG-CGTAAT-CACTTGTTCTTTAAATGAGGACTAGTATGAATGG-CCCCACGAGGGCTGCACTGTCTCCTTTTTCCAATCAATGAAACTAATCTCCCCGTGAAGAAGCGGGGATAACCCTATAAGACGAGAAGACCCTATGGAGCTTTAAACAACTGAAACATTTGC-TTCTCCCCTGACCTCTCCTGAGTTTTTTA-C-TTTACTTAAGCATTTTTATTTCTAGTTTTAGGTTGGGGTGACCGCGGAGCAAAACTGAACCTCCATGAAGAA-TGAATA-T-TTTTTAAGCCACAAACTACTTTTTTAAGCATCAACAA-ATTGACCTTCATTGACCCAATATATTGATCAACGAA-CCAAGTTACCCTAGGGATAACAGCGCAATCTACTTCAAGAGCTCATATCGACAAGTAGGTTTACGACCTCGATGTTGGATCAGGGTATCCTAGTGGT---------------------------------------------
>FJ752300_A_petersi
--------------------------------------------------------------------------------------------------------------------------------------------------------------AGGGCTGCACTGTCTCCTTTTTCCAATCAATGAAACTAATCTCCCCGTGAAGAAGCGGGGATAACCCTATAAGACGAGAAGACCCTATGGAGCTTTAAACAACTGAAACATTTGC-TTCTCCCCTGACCTCTCCTGAGTTTTTTA-C-TTTACTTAAGCATTTTTATTTCTAGTTTTAGGTTGGGGTGACCGCGGAGCAAAACTGAACCTCCATGAAGAA-TGAATA-T-TTTTTAAGCCACAAACTACTTTTTTAAGCATCAACAA-ATTGACCTTCATTGACCCAATATATTGATCAACGAA-CCAAGTTACCCTAGGGATAACAGCGCAATCTACTTCAAGAGCTCATATCGACAAGTAGGTTTACGACCTCGATGTTGGATCAGGGTATCCTAGTGGT---------------------------------------------
>DQ523053_A_cainarachi
----------------------------------------------------------------------TCAACGGCC-GCGGTAT-CCTAACCGTGCG-AAGGTAG-CGTAAT-CACTTGTTCTTTAAATGAGGACTAGTATGAATGG-CCCCACGAGGGCTGCACTGTCTCCTTTTTCCAATCAATGAAACTAATCTCCCCGTGAAGAAGCGGGGATAACTCTATAAGACGAGAAGACCCTATGGAGCTTTAAACAACTGAAACATTTGC-TTCTCCCCTGACCTCTCCTGAGTTCTTTA-T-TTTACTTAAGCATTTTTATTTCTAGTTTTAGGTTGGGGTGACCGCGGAGCAAAACTAAACCTCCATGAAGAA-TGAATA-T-TTTTTTAGCCACAAACTACTTTTTTAAGCATCAACAA-ATTGACCTTCATTGACCCAATATATTGATCAACGAA-CCAAGTTACCCTAGGGATAACAGCGCAATCTACTTCAAGAGCTCATATCGACAAGTAGGTTTACGACCTCGATGTTGGATCAGGGTATCCTAGTGGG---------------------------------------------
>EU517670_A_petersi
CTGTTTACC--AAAAACATCGCCTCTTGCCCAATCATAAGAGG--TCCAGCCTG-CCCAGTGACCTTG-TTCAACGGCC-GCGGTAT-CCTAACCGTGCG-AAGGTAG-CGTAAT-CACTTGTTCTTTAAATGAGGACTAGTATGAATGG-CCCCACGAGGGCTGCACTGTCTCCTTTTTCCAATCAATGAAACTAATCTCCCCGTGAAGAAGCGGGGATAACCCTATAAGACGAGAAGACCCTATGGAGCTTTAAACGACTGAAACATTTGC-TTCTCCCATGACCTCTCCTGAGCTCTTTA-T-TTTACTTAAGCATTTTTATTTCTAGTTTTAGGTTGGGGTGACCGCGGAGCAAAACTAAACCTCCATGAAGAA-TGAATA-T-TTTTTAAGCCACAAACTACTTTTTTAAGCATCAACAA-ATTGACCTTCATTGACCCAATATATTGATCAACGAA-CCAAGTTACCCTAGGGATAACAGCGCAATCTTCTTCAAGAGCTCATATCGACAAGTAGGTTTACGACCTCGATGTGGAATCAGGGAATCC----------------------------------------------------
>EU342621_A_cainarachi
CTGTTTACC--AAAAACATCGCCTCTTGCCCAATCATAAGAGG--TCCAGCCTG-CCCAGTGACTTTG-TTCAACGGCC-GCGGTAT-CCTAACCGTGCG-AAGGTAG-CGTAAT-CACTTGTTCTTTAAATGAGGACTAGTATGAATGG-CCCCACGAGGGCTGCACTGTCTCCTTTTTCCAATCAATGAAACTAATCTCCCCGTGAAGAAGCGGGGATAACTCTATAAGACGAGAAGACCCTATGGAGCTTTAAACAACTGAAACATTTGC-TTCTCCCCTGACCTCTCCTGAGTTCTTTA-T-TTTACTTAAGCATTTTTATTTCTAGTTTTAGGTTGGGGTGACCGCGGAGCAAAACTAAACCTCCATGAAGAA-TGAATA-T-TTTTTAAGCCACAAACTACTTTTTTAAGCATCAACAA-ATTGACCTTCATTGACCCAATATATTGATCAACGAA-CCAAGTTACCCTAGGGATAACAGCGCAATCTACTTCAAGAGCTCATATCGACAAGTAGGTTTACGACCTCGATGTTGGATCAGGGTATCCTAGTGGTGCAGCCGCTACTAATGGTTCGT-TGTTCAACGATTAAAAC-----
>EU342620_A_cainarachi
CTGTTTACC--AAAAACATCGCCTCTTGCCCAATCATAAGAGG--TCCAGCCTG-CCCAGTGACTTTG-TTCAACGGCC-GCGGTAT-CCTAACCGTGCG-AAGGTAG-CGTAAT-CACTTGTTCTTTAAATGAGGACTAGTATGAATGG-CCCCACGAGGGCTGCACTGTCTCCTTTTTCCAATCAATGAAACTAATCTCCCCGTGAAGAAGCGGGGATAACTCTATAAGACGAGAAGACCCTATGGAGCTTTAAACAACTGAAACATTTGC-TTCTCCCCTGACCTCTCCCGAGTTCTTTA-T-TTTACTTAAGCATTTTTATTTCTAGTTTTAGGTTGGGGTGACCGCGGAGCAAAACTAAACCTCCATGAAGAA-TGAATA-T-TTTTTAAGCCACAAACTACTTTTTTAAGCATCAACAA-ATTGACCTTCATTGACCCAATATATTGATCAACGAA-CCAAGTTACCCTAGGGATAACAGCGCAATCTACTTCAAGAGCTCATATCGACAAGTAGGTTTACGACCTCGATGTTGGATCAGGGTATCCTAGTGGTGCAGCCGCTACTAATGGTTCGT-TGTTCAACGATTAAAAC-----
>DQ502116_A_petersi
CTGTTTACC--AAAAACATCGCCTCTTGCCCAATCATAAGAGG--TCCAGCCTG-CCCAGTGACTCTG-TTCAACGGCC-GCGGTAT-CCTAACCGTGCG-AAGGTAG-CGTAAT-CACTTGTTCTTTAAATGAGGACTAGTATGAATGG-CCCCACGAGGGCTGCACTGTCTCCTTTTTCCAATCAATGAAACTAATCTCCCCGTGAAGAAGCGGGGATAACCCTATAAGACGAGAAGACCCTATGGAGCTTTAAACAACTGAAACATTTGC-TTCTCCCCTGACCTCTCCTGAGTTTTTTA-T-TTTACTTAAGCATTTTTATTTCTAGTTTTAGGTTGGGGTGACCGCGGAGCAAAACTAAACCTCCATGAAGAA-TGAATA-T-TTTTTAAGCCACAAACCACTTTTTTAAGCATCAACAA-ATTGACCTTCATTGACCCAATATATTGATCAACGAA-CCAAGTTACCCTAGGGATAACAGCGCAATCTACTTCAAGAGCTCATATCGACAAGTAGGTTTACGACCTCGATGTTGGATCAGGGTATCCTAGTGGTGCAGCCGCTACTAATGGTTCGTTTGTTCAACGATTAAAACCCT--
>DQ502114_A_petersi
CTGTTTACC--AAAAACATCGCCTCTTGCCCAATCATAAGAGG--TCCAGCCTG-CCCAGTGACCTTG-TTCAACGGCC-GCGGTAT-CCTAACCGTGCG-AAGGTAG-CGTAAT-CACTTGTTCTTTAAATGAGGACTAGTATGAATGG-TCCCACGAGGGCTGCACTGTCTCCTTTTTCCAATCAATGAAACTAATCTCCCCGTGAAGAAGCGGGGATAACCCTATAAGACGAGAAGACCCTATGGAGCTTTAAACGACTGAAACATTTGC-TTCTCCCATGACCTCTCCTGAGTTCTTTA-T-TTTACTTAAGCATTTTTATTTCTAGTTTTAGGTTGGGGTGACCGCGGAGCAAAACTAAACCTCCATGAAGAA-TGAATA-T-TTTTTAAGCCACAAACTACTTTTTTAAGCATCAACAA-ATTGACCTTCATTGACCCAATATATTGATCAACGAA-CCAAGTTACCCTAGGGATAACAGCGCAATCTACTTCAAGAGCTCATATCGACAAGTAGGTTTACGACCTCGATGTTGGATCAGGGTATCCTAGTGGTGCAGCCGCTACTAATGGTTCGTTTGTTCAACGATTAAAACCCT--
>DQ523024_A_cainarachi
----------------------------------------------------------------------------------------------------------------------------------ATGAGGACTAGTATGAATGG-CCCCACGAGGGCTGCACTGTCTCCTTTTTCCAATCAATGAAACTAATCTCCCCGTGAAGAAGCGGGGATAACTCTATAAGACGAGAAGACCCTATGGAGCTTTAAACAACTGAAACATTTGC-TTCTCCCCTGACCTCTCCTGAGTTCTTTA-T-TTTACTTAAGCATTTTTATTTCTAGTTTTAGGTTGGGGTGACCGCGGAGCAAAACTAAACCTCCATGAAGAA-TGAATA-T-TTTTTAAGCCACAAACTACTTTTTTAAGCATCAACAA-ATTGACCTTCATTGACCCAATATATTGATCAACGAA-CCAAGTTACCCTAGGGATAACAGCGCAATCTACTTCAAGAGCTCATATCGACAAGTAGGTTTACGACCTCGATGTTGGATCAG-----------------------------------------------------------
>FJ752298_A_petersi
----------------------------------------------------------------------------------------CCTAACCGTGCG-AAGGTAG-CGTAAT-CACTTGTTCTTTAAATGAGGACTAGTATGAATGG-CCCCACGAGGGCTGCACTGTCTCCTTTTTCCAATCAATGAAACTAATCTCCCCGTGAAGAAGCGGGGATAACCCTATAAGACGAGAAGACCCTATGGAGCTTTAAACGACTGAAACATTTGC-TTCTCCCATGACCTCTCCTGAGCTCTTTA-T-TTTACTTAAGCATTTTTATTTCTAGTTTTAGGTTGGGGTGACCGCGGAGCAAAACTAAACCTCCATGAAGAA-TGAATA-T-TTTTTAAGCCACAAACTACTTTTTTAAGCATCAACAA-ATTGACCTTCATTGACCCAATATATTGATCAACGAA-CCAAGTTACCCTAGGGATAACAGCGCAATCTTCTTCAAGAGCTCATATCGACAAGTAGGTTTACGACCTCGATGTTGGATCAGGGTATCC----------------------------------------------------
>FJ752297_A_petersi
----------------------------------------------------------------------------------------CCTAACCGTGCG-AAGGTAG-CGTAAT-CACTTGTTCTTTAAATGAGGACTAGTATGAATGG-CCCCACGAGGGCTGCACTGTCTCCTTTTTCCAATCAATGAAACTAATCTCCCCGTGAAGAAGCGGGGATAACCCTATAAGACGAGAAGACCCTATGGAGCTTTAAACGACTGAAACATTTGC-TTCTCCCATGACCTCTCCTGAGCTCTTTA-T-TTTACTTAAGCATTTTTATTTCTAGTTTTAGGTTGGGGTGACCGCGGAGCAAAACTAAACCTCCATGAAGAA-TGAATA-T-TTTTTAAGCCACAAACTACTTTTTTAAGCATCAACAA-ATTGACCTTCATTGACCCAATATATTGATCAACGAA-CCAAGTTACCCTAGGGATAACAGCGCAATCTACTTCAAGAGCTCATATCGACAAGTAGGTTTACGACCTCGATGTTGGATCAGGGTATCCTAGTGGTGCAGCCGCTACTAATGGTTCGTTTGTTCAACGATTAAAACCCTAC
>FJ752296_A_petersi
----------------------------------------------------------------------------------------CCTAACCGTGCG-AAGGTAG-CGTAAT-CACTTGTTCTTTAAATGAGGACTAGTATGAATGG-CCCCACGAGGGCTGCACTGTCTCCTTTTTCCAATCAATGAAACTAATCTCCCCGTGAAGAAGCGGGGATAACCCTATAAGACGAGAAGACCCTATGGAGCTTTAAACGACTGAAACATTTGC-TTCTCCCATGACCTCTCCTGAGCTCTTTA-T-TTTACTTAAGCATTTTTATTTCTAGTTTTAGGTTGGGGTGACCGCGGAGCAAAACTAAACCTCCATGAAGAA-TGAATA-T-TTTTTAAGCCACAAACTACTTTTTTAAGCATCAACAA-ATTGACCTTCATTGACCCAATATATTGATCAACGAA-CCAAGTTACCCTAGGGATAACAGCGCAATCTACTTCAAGAGCTCATATCGACAAGTAGGTTTACGACCTCGATGTTGGATCAGGGTATCCTAGTGGTGCAGCCGCTACTAATGGTTCGTTTGTTCAACGATTAAAACCCTAC
>FJ752299_A_petersi
----------------------------------------------------------------------------------------------------------------AAT-CACTTGTTCTTTAAATGAGGACTAGTATGAATGG-CCCCACGAGGGCTGCACTGTCTCCTTTTTCCAATCAATGAAACTAATCTCCCCGTGAAGAAGCGGGGATAACCCTATAAGACGAGAAGACCCTATGGAGCTTTAAACGACTGAAACATTTGC-TTCTCCCATGACCTCTCCTGAGCTCTTTA-T-TTTACTTAAGCATTTTTATTTCTAGTTTTAGGTTGGGGTGACCGCGGAGCAAAACTAAACCTCCATGAAGAA-TGAATA-T-TTTTTAAGCCACAAACTACTTTTTTAAGCATCAACAA-ATTGACCTTCATTGACCCAATATATTGATCAATGAA-CCAAGTTACCCTAGGGATAACAGCGCAATCTACTTCAAGAGCTCTTATCGACAAGTAGGTTTACGACCTCGATGTTGGATCAGGGTATTCTAATGGTG--------------------------------------------
>DQ523042_A_petersi
-------------------------------------------------------------------------------------AT-CCTAACCGTGCG-AAGGTAG-CGTAAT-CACTTGTTCTTTAAATGAGGACTAGTATGAATGG-CCCCACGAGGGCTGCACTGTCTCCTTTTTCCAATCAATGAAACTAATCTCCCCGTGAAGAAGCGGGGATAACCCTATAAGACGAGAAGACCCTATGGAGCTTTAAACAACTGAAACATTTGC-TTCTCCCATGACCTCTCCTGAGTTCTTTA-T-TTTACTTAAGCATTTTTATTTCTAGTTTTAGGTTGGGGTGACCGCGGAGCAAAACTAAACCTCCATGAAGAAATGAATA---TTTTTAAGCCACAAACTACTTTTTTAAGCATCAACAA-ATTGACCTTCATTGACCCAATATATTGATCAACGAA-CCAAGTTACCCTAGGGATAACAGCGCAATCTACTTCAAGAGCTCATATCGACAAGTAGGTTTACGACCTCGATGTTGGATCAGGGTATCCTAGTGGG---------------------------------------------
>MZ568741_A_trivittata
CTGTTTATC--AAAAACATCGCCTCTTGTTCAATTATAGGAGG--TCCAGCCTG-CCCAGTGACTTTG-TTCAACGGCC-GCGGTAT-CCTAACCGTGCG-AAGGTAG-CGTAAT-CACTTGTTCTTTAAATGAGGACTAGTATGAATGG-CCCCACGAGGGCTGCACTGTCTCCTTTTTCTAATCAATGAAACTAATCTCCCCGTGAAGAAGCGGGAATAATCCTATAAGACGAGAAGACCCTATGGAGCTTTAAACAACTGAAACATTTGC-TTTTCTCCTAATTCCTCCCGAGCTCTTTATT-TTTACTTAAGCATTATTATTTCTAGTTTTAGGTTGGGGTGACCACGGAGCAAAACTAAACCTCCATGAAGAAATGAATA-T--TTTTAAGCCACAAACTACTTTTTTAAGCATCAACAA-ATTGACCTTCATTGACCCAATATATTGATCAACGAA-CCAAGTTACCCTAGGGATAACAGCGCAATCTACTTCAAGAGCTCATATCGACAAGTAGGTTTACGACCTCGATGTTGGATCAGGGTATCCTAGTGGTGCAGCCGCTACTAATGGTTCGTTT---------------------
>MZ568719_A_trivittata
CTGTTTATC--AAAAACATCGCCTCTTGTTCAATTATAGGAGG--TCCAGCCTG-CCCAGTGACTTTG-TTCAACGGCC-GCGGTAT-CCTAACCGTGCG-AAGGTAG-CGTAAT-CACTTGTTCTTTAAATGAGGACTAGTATGAATGG-CCCCACGAGGGCTGCACTGTCTCCTTTTTCTAATCAATGAAACTAATCTCCCCGTGAAGAAGCGGGAATTATCCTATAAGACGAGAAGACCCTATGGAGCTTTAAACAACTGAAACATTTGC-TTTTCTCCTAACTCCTCCCGAGCTCTTTATT-TTTATTTAAGCATTATTATTTCTAGTTTTAGGTTGGGGTGACCACGGAGCAAAACTAAACCTCCATGAAGAAATGAATA-T--TTTTAAGCCACAAACTACTTTTTTAAGCATCAACAA-ATTGACCTTCATTGACCCAATATATTGATCAACGAA-CCAAGTTACCCTAGGGATAACAGCGCAATCTACTTCAAGAGCTCATATCGACAAGTAGGTTTACGACCTCGATGTTGGATCAGGGTATCCTAGTGGTGCAGCCGCTACTAATGGTTCGTTT---------------------
>MZ568701_A_trivittata
CTGTTTATC--AAAAACATCGCCTCTTGTTCAATTATAGGAGG--TCCAGCCTG-CCCAGTGACTTTG-TTCAACGGCC-GCGGTAT-CCTAACCGTGCG-AAGGTAG-CGTAAT-CACTTGTTCTTTAAATGAGGACTAGTATGAATGG-CCCCACGAGGGCTGCACTGTCTCCTTTTTCTAATCAATGAAACTAATCTCCCCGTGAAGAAGCGGGAATTATCCTATAAGACGAGAAGACCCTATGGAGCTTTAAACAATTGAAACATTTGC-TTTTCTCCTAACTCCTCCCGAGCTCTTTATT-TTTATTTAAGCATTATTATTTCTAGTTTTAGGTTGGGGTGACCACGGAGCAAAACTAAACCTCCATGAAGAAATGAATA-T--TTTTAAGCCACAAACTACTTTTTTAAGCATCAACAA-ATTGACCTTCATTGACCCAATATATTGATCAACGAA-CCAAGTTACCCTAGGGATAACAGCGCAATCTACTTCAAGAGCTCATATCGACAAGTAGGTTTACGACCTCGATGTTGGATCAGGGTATCCTAGTGGTGCAGCCGCTACTAATGGTTCGTTT---------------------
>MZ568707_A_trivittata
CTGTTTATC--AAAAACATCGCCTCTTGTTCAATTATAGGAGG--TCCAGCCTG-CCCAGTGACTTTG-TTCAACGGCC-GCGGTAT-CCTAACCGTGCG-AAGGTAG-CGTAAT-CACTTGTTCTTTAAATGAGGACTAGTATGAATGG-CCCCACGAGGGCTGCACTGTCTCCTTTTTCTAATCAATGAAACTAATCTCCCCGTGAAGAAGCGGGAATTATCCTATAAGACGAGAAGACCCTATGGAGCTTTAAACAATTGAAACATTTGC-TTTCCTCCTAACTCCTCCCGAGCTCTTTATT-TTTATTTAAGCATTATTATTTCTAGTTTTAGGTTGGGGTGACCACGGAGCAAAACTAAACCTCCATGAAGAAATGAATA-T--TTTTAAGCCACAAACTACTTTTTTAAGCATCAACAA-ATTGACCTTCATTGACCCAATATATTGATCAACGAA-CCAAGTTACCCTAGGGATAACAGCGCAATCTACTTCAAGAGCTCATATCGACAAGTAGGTTTACGACCTCGATGTTGGATCAGGGTATCCTAGTGGTGCAGCCGCTACTAATGGTTCGTTT---------------------
>MZ568660_A_trivittata
CTGTTTATC--AAAAACATCGCCTCTTGTTCAATTATAGGAGG--TCCAGCCTG-CCCAGTGACTTTG-TTCAACGGCC-GCGGTAT-CCTAACCGTGCG-AAGGTAG-CGTAAT-CACTTGTTCTTTAAATGAGGACTAGTATGAATGG-CCCCACGAGAGCTGCACTGTCTCCTTTTTCTAATCAATGAAACTAATCTCCCCGTGAAGAAGCGGGAATTATCCTATAAGACGAGAAGACCCTATGGAGCTTTAAACAATTGAAACATTTGC-TTTTCTCCTAACTCCTCCCGAGCTCTTTATT-TTTATTTAAGCATTATTATTTCTAGTTTTAGGTTGGGGTGACCACGGAGCAAAACTAAACCTCCATGAAGAAATGAATA-T--TTTTAAGCCACAAACTACTTTTTTAAGCATCAACAA-ATTGACCTTCATTGACCCAATATATTGATCAACGAA-CCAAGTTACCCTAGGGATAACAGCGCAATCTACTTCAAGAGCTCATATCGACAAGTAGGTTTACGACCTCGATGTTGGATCAGGGTATCCTAGTGGTGCAGCCGCTACTAATGGTTCGTTT---------------------
>MZ568734_A_trivittata
CTGTTTATC--AAAAACATCGCCTCTTGTTCAATTATAGGAGG--TCCAGCCTG-CCCAGTGACTTTG-TTCAACGGCC-GCGGTAT-CCTAACCGTGCG-AAGGTAG-CGTAAT-CACTTGTTCTTTAAATGAGGACTAGTATGAATGG-CCCCACGAGGGCTGCACTGTCTCCTTTTTCTAATCAATGAAACTAATCTCCCCGTGAAGAAGCGGGAATTATCCTATAAGACGAGAAGACCCTATGGAGCTTTAAACAATTGAAACATTTGC-TTTTCTCCTAACTCCTCCCGAGCTCTTTATT-TTTATTTAAGCATTATTATTTCTAGTTTTAGGTTGGGGTGACCACGGAGCAAAACTAAACCTCCATGAAGAAATGAATA-T--TTTTAAGCCACAAACTACTTTTTTAAGCATCAACAA-ATTGACCTTCATTGACCCAATATATTGATCAACGAA-CCAAGTTACCCTAGGGATAACAGCGCAATCTACTTCAAGAGCTCATATCGACAAGTAGGTTTACGACCTCGATGTTGGATCAGGGTATCCTAGTGGTGCAGCCGCTACTAATGGTTCGTT----------------------
>MZ568713_A_trivittata
CTGTTTATC--AAAAACATCGCCTCTTGTTCAATTATAGGAGG--TCCAGCCTG-CCCAGTGACTTTG-TTCAACGGCC-GCGGTAT-CCTAACCGTGCG-AAGGTAG-CGTAAT-CACTTGTTCTTTAAATGAGGACTAGTATGAATGG-CCCCACGAGGGCTGCACTGTCTCCTTTTTCTAATCAATGAAACTAATCTCCCCGTGAAGAAGCGGGAATTATCCTATAAGACGAGAAGACCCTATGGAGCTTTAAACAATTGAAACATTTGC-TTTTCTCCTAACTCCTCCCGAGCTCTTTATT-TTTATTTAAGCATTATTATTTCTAGTTTTAGGTTGGGGTGACCACGGAGCAAAACTAAACCTCCATGAAGAAATGAATA-T--TTTTAAGCCACAAACTACTTTTTTAAGCATCAACAA-ATTGACCTTCATTGACCCAATATATTGATCAACGAA-CCAAGTTACCCTAGGGATAACAGCGCAATCTACTTCAAGAGCTCATATCGACAAGTAGGTTTACGACCTCGATGTTGGATCAGGGTATCCTAGTGGTGCAGCCGCTACTAATGGTTCGTT----------------------
>MZ568706_A_trivittata
CTGTTTATC--AAAAACATCGCCTCTTGTTCAATTATAGGAGG--TCCAGCCTG-CCCAGTGACTTTG-TTCAACGGCC-GCGGTAT-CCTAACCGTGCG-AAGGTAG-CGTAAT-CACTTGTTCTTTAAATGAGGACTAGTATGAATGG-CCCCACGAGGGCTGCACTGTCTCCTTTTTCTAATCAATGAAACTAATCTCCCCGTGAAGAAGCGGGAATTATCCTATAAGACGAGAAGACCCTATGGAGCTTTAAACAATTGAAACATTTGC-TTTCCTCCTAACTCCTCCCGAGCTCTTTATT-TTTATTTAAGCATTATTATTTCTAGTTTTAGGTTGGGGTGACCACGGAGCAAAACTAAACCTCCATGAAGAAATGAATA-T--TTTTAAGCCACAAACTACTTTTTTAAGCATCAACAA-ATTGACCTTCATTGACCCAATATATTGATCAACGAA-CCAAGTTACCCTAGGGATAACAGCGCAATCTACTTCAAGAGCTCATATCGACAAGTAGGTTTACGACCTCGATGTTGGATCAGGGTATCCTAGTGGTGCAGCCGCTACTAATGGTT--------------------------
>MZ568689_A_trivittata
CTGTTTATC--AAAAACATCGCCTCTTGTTCAATTATAGGAGG--TCCAGCCTG-CCCAGTGACTCTG-TTCAACGGCC-GCGGTAT-CCTAACCGTGCG-AAGGTAG-CGTAAT-CACTTGTTCTTTAAATGAGGACTAGTATGAATGG-CCCCACGAGGGCTGCACTGTCTCCTTTTTCTAATCAATGAAACTAATCTCCCCGTGAAGAAGCGGGAATTATCCTATAAGACGAGAAGACCCTATGGAGCTTTAAACAATTGAAACATTTGC-TTTTCTCCTAACTCCTCCCGAGCTCTTTATT-TTTATTTAAGCATTATTATTTCTAGTTTTAGGTTGGGGTGACCACGGAGCAAAACTAAACCTCCATGAAGAAATGAATA-T--TTTTAAGCCACAAACTACTTTTTTAAGCATCAACAA-ATTGACCTTCATTGACCCAATATATTGATCAACGAA-CCAAGTTACCCTAGGGATAACAGCGCAATCTACTTCAAGAGCTCATATCGACAAGTAGGTTTACGACCTCGATGTTGGATCAGGGTATCCTAGTGGTGCAGCCGCTACTAATGGTT--------------------------
>MZ568711_A_trivittata
CTGTTTATC--AAAAACATCGCCTCTTGTTCAATTATAGGAGG--TCCAGCCTG-CCCAGTGACTTTG-TTCAACGGCC-GCGGTAT-CCTAACCGTGCG-AAGGTAG-CGTAAT-CACTTGTTCTTTAAATGAGGACTAGTATGAATGG-CCCCACGAGGGCTGCACTGTCTCCTTTTTCTAATCAATGAAACTAATCTCCCCGTGAAGAAGCGGGAATTATCCTATAAGACGAGAAGACCCTATGGAGCTTTAAACAATTGAAACATTTGC-TTTTCTCCTAACTCCTCCCGAGCCCTTTATT-TTTATTTAAGCATTATTATTTCTAGTTTTAGGTTGGGGTGACCACGGAGCAAAACTAAACCTCCATGAAGAAATGAATA-T--TTTTAAGCCACAAACTACTTTTTTAAGCATCAACAA-ATTGACCTTCATTGACCCAATATATTGATCAACGAA-CCAAGTTACCCTAGGGATAACAGCGCAATCTACTTCAAGAGCTCATATCGACAAGTAGGTTTACGACCTCGATGTTGGATCAGGGTATCCTAGTGGTGCAGCCGCTACTAATGGTTC-------------------------
>MZ568721_A_trivittata
CTGTTTATC--AAAAACATCGCCTCTTGTTCAATTATAGGAGG--TCCAGCCTG-CCCAGTGACTTTG-TTCAACGGCC-GCGGTAT-CCTAACCGTGCG-AAGGTAG-CGTAAT-CACTTGTTCTTTAAATGAGGACTAGTATGAATGG-CCCCACGAGGGCTGCACTGTCTCCTTTTTCTAATCAATGAAACTAATCTCCCCGTGAAGAAGCGGGAATTATCCTATAAGACGAGAAGACCCTATGGAGCTTTAAACAACTGAAACATTTGC-TTTTCTCCCAACTCCTCCCGAGCCCTTTATT-TTTACTTAAGCATTATTATTTCTAGTTTTAGGTTGGGGTGACCACGGAGCAAAACTAAACCTCCATGAAGAAATGAATA-T--TTTTAAGCCACAAACTACTTTTTTAAGCATCAACAA-ATTGACCTTCATTGACCCAATATATTGATCAACGAA-CCAAGTTACCCTAGGGATAACAGCGCAATCTACTTCAAGAGCTCATATCGACAAGTAGGTTTACGACCTCGATGTTGGATCAGGGTATCCTAGTGGNGCAGCCGCTACTAATGG----------------------------
>MZ568674_A_trivittata
CTGTTTATC--AAAAACATCGCCTCTTGTTCAATTATAGGAGG--TCCAGCCTG-CCCAGTGACTTTG-TTCAACGGCC-GCGGTAT-CCTAACCGTGCG-AAGGTAG-CGTAAT-CACTTGTTCTTTAAATGAGGACTAGTATGAATGG-CCCCACGAGGGCTGCACTGTCTCCTTTTTCTAATCAATGAAACTAATCTCCCCGTGAAGAAGCGGGAATTATCCTATAAGACGAGAAGACCCTATGGAGCTTTAAACAATTGAAACATTTGC-TTTTCTCCTAATTCCTCCCGAGCTCTTTATT-TTTACTTAAGCATTATTATTTCTAGTTTTAGGTTGGGGTGACCACGGAGCAAAACTAAACCTCCATGAAGAAATGAATA-T--TTTTAAGCCACAAACTACTTTTTTAAGCATCAACAA-ATTGACCTTCATTGACCCAATATATTGATCAACGAA-CCAAGTTACCCTAGGGATAACAGCGCAATCTACTTCAAGAGCTCATATCGACAAGTAGGTTTACGACCTCGATGTTGGATCAGGGTATCCTAGTGGTGCAGCCGCTACTAATGG----------------------------
>MZ568740_A_trivittata
CTGTTTATC--AAAAACATCGCCTCTTGTTCAATTATAGGAGG--TCCAGCCTG-CCCAGTGACTTTG-TTCAACGGCC-GCGGTAT-CCTAACCGTGCG-AAGGTAG-CGTAAT-CACTTGTTCTTTAAATGAGGACTAGTATGAATGG-CCCCACGAGGGCTGCACTGTCTCCTTTTTCTAATCAATGAAACTAATCTCCCCGTGAAGAAGCGGGGATTATCCTATAAGACGAGAAGACCCTATGGAGCTTTAAACAATTGAAACATTTGC-TTTTCTCCTAATTCCTCCCGAGCTCTTTATT-TTTATTTAAGCATTATTATTTCTAGTTTTAGGTTGGGGTGACCACGGAGCAAAACTAAACCTCCATGAAGAAATGAATA-T--TTTTAAGCCACAAACTACTTTTTTAAGCATCAACAA-ATTGACCTTCATTGACCCAATATATTGATCAACGAA-CCAAGTTACCCTAGGGATAACAGCGCAATCTACTTCAAGAGCTCATATCGACAAGTAGGTTTACGACCTCGATGTTGGATCAGGGTATCCTAGTGGTGCAGCC---------------------------------------
>EU342630_A_trivittata
CTGTTTACC--AAAAACATCGCCTCTTGTTCAATTATAGGAGG--TCCAGCCTG-CCCAGTGACTTTG-TTCAACGGCC-GCGGTAT-CCTAACCGTGCG-AAGGTAG-CGTAAT-CACTTGTTCTTTAAATGAGGACTAGTATGAATGG-CCCCACGAGGGCTGCACTGTCTCCTTTTTCTAATCAATGAAACTAATCTCCCCGTGAAGAAGCGGGGATTATCCTATAAGACGAGAAGACCCTATGGAGCTTTAAACAATTGAAACATTTGC-TTTTCTCCTAATTCCTCCCGAGCTCTTTATT-TTTATTTAAGCATTATTATTTCTAGTTTTAGGTTGGGGTGACCACGGAGCAAAACTAAACCTCCATGAAGAAATGAATA-T--TTTTAAGCCACAAACTACTTTTTTAAGCATCAACAA-ATTGACCTTCATTGACCCAATATATTGATCAACGAA-CCAAGTTACCCTAGGGATAACAGCGCAATCTACTTCAAGAGCTCATATCGACAAGTAGGTTTACGACCTCGATGTTGGATCAGGGTATCCTAGTGGTGCAGCCGCTACTAATGGTTCGTTG-TTCAACGATAAA--------
>EU342628_A_trivittata
CTGTTTACC--AAAAACATCGCCTCTTGTTCAATTATAGGAGG--TCCAGCCTG-CCCAGTGACTTTG-TTCAACGGCC-GCGGTAT-CCTAACCGTGCG-AAGGTAG-CGTAAT-CACTTGTTCTTTAAATGAGGACTAGTATGAATGG-CCCCACGAGGGCTGCACTGTCTCCTTTTTCTAATCAATGAAACTAATCTCCCCGTGAAGAAGCGGGGATTATCCTATAAGACGAGAAGACCCTATGGAGCTTTAAACAATTGAAACATTTGC-TTTTCTCCTAATTCCTCCCGAGCTCTTTATT-TTTATTTAAGCATTATTATTTCTAGTTTTAGGTTGGGGTGACCACGGAGCAAAACTAAACCTCCATGAAGAAATGAATA-T--TTTTAAGCCACAAACTACTTTTTTAAGCATCAACAA-ATTGACCTTCATTGACCCAATATATTGATCAACGAA-CCAAGTTACCCTAGGGATAACAGCGCAATCTACTTCAAGAGCTCATATCGACAAGTAGGTTTACGACCTCGATGTTGGATCAGGGTATCCTAGTGGTGCAGCCGCTACTAATGGTTCGTTG--TCAACGATAAAA-------
>EU342634_A_trivittata
CTGTTTACC--AAAAACATCGCCTCTTGTTCAATTATAGGAGG--TCCAGCCTG-CCCAGTGACTTTG-TTCAACGGCC-GCGGTAT-CCTAACCGTGCG-AAGGTAG-CGTAAT-CACTTGTTCTTTAAATGAGGACTAGTATGAATGG-CCCCACGAGGGCTGCACTGTCTCCTTTTTCTAATCAATGAAACTAATCTCCCCGTGAAGAAGCGGGAATTATCCTATAAGACGAGAAGACCCTATGGAGCTTTAAACAATTGAAACATTTGC-TTTTCTCCTAACTCCTCCCGAGCTCTTTATT-TTTATTTAAGCATTATTATTTCTAGTTTTAGGTTGGGGTGACCACGGAGCAAAACTAAACCTCCATGAAGAAATGAATA-T--TTTTAAGCCACAAACTACTTTTTTAAGCATCAACAA-ATTGACCTTCATTGACCCAATATATTGATCAACGAA-CCAAGTTACCCTAGGGATAACAGCGCAATCTACTTCAAGAGCTCATATCGACAAGTAGGTTTACGACCTCGATGTTGGATCAGGGTATCCTAGTGGTGCAGCCGCTACTAATGG-TCGTTG--TCAACGATAAAAC------
>EU342633_A_trivittata
CTGTTTACC--AAAAACATCGCCTCTTGTTCAATTATAGGAGG--TCCAGCCTG-CCCAGTGACTTTG-TTCAACGGCC-GCGGTAT-CCTAACCGTGCG-AAGGTAG-CGTAAT-CACTTGTTCTTTAAATGAGGACTAGTATGAATGG-CCCCACGAGGGCTGCACTGTCTCCTTTTTCTAATCAATGAAACTAATCTCCCCGTGAAGAAGCGGGAATTATCCTATAAGACGAGAAGACCCTATGGAGCTTTAAACAATTGAAACATTTGC-TTTTCTCCTAACTCCTCCCGAGCTCTTTATT-TTTATTTAAGCATTATTATTTCTAGTTTTAGGTTGGGGTGACCACGGAGCAAAACTAAACCTCCATGAAGAAATGAATA-T--TTTTAAGCCACAAACTACTTTTTTAAGCATCAACAA-ATTGACCTTCATTGACCCAATATATTGATCAACGAA-CCAAGTTACCCTAGGGATAACAGCGCAATCTACTTCAAGAGCTCATATCGACAAGTAGGTTTACGACCTCGATGTTGGATCAGGGTATCCTAGTGGTGCAGCCGCTACTAATGG-TCGTTG--TCAACGATAAAA-------
>EU342626_A_trivittata
CTGTTTACC--AAAAACATCGCCTCTTGTTCAATTATAGGAGG--TCCAGCCTG-CCCAGTGACTTTG-TTCAACGGCC-GCGGTAT-CCTAACCGTGCG-AAGGTAG-CGTAAT-CACTTGTTCTTTAAATGAGGACTAGTATGAATGG-CCCCACGAGGGCTGCACTGTCTCCTTTTTCTAATCAATGAAACTAATCTCCCCGTGAAGAAGCGGGAATAATCCTATAAGACGAGAAGACCCTATGGAGCTTTAAACAACTGAAACATTTGC-TTTTCTCCTAATTCCTCCCGAGCTCTTTATT-TTTACTTAAGCATTATTATTTCTAGTTTTAGGTTGGGGTGACCACGGAGCAAAACTAAACCTCCATGAAGAAATGAATA-T--TTTTAAGCCACAAACTACCTTTTTAAGCATCAACAA-ATTGACCTTCATTGACCCAATATATTGATCAACGAA-CCAAGTTACCCTAGGGATAACAGCGCAATCTACTTCAAGAGCTCATATCGACAAGTAGGTTTACGACCTCGATGTTGGATCAGGGTATCCTAGTGGTGCAGCCGCTACTAATGG-TCGTTG--TCAACGATAAAA-------
>EU342631_A_trivittata
CTGTTTACC--AAAAACATCGCCTCTTGTTCAATTATAGGAGG--TCCAGCCTG-CCCAGTGACTTTG-TTCAACGGCC-GCGGTAT-CCTAACCGTGCG-AAGGTAG-CGTAAT-CACTTGTTCTTTAAATGAGGACTAGTATGAATGG-CCCCACGAGGGCTGCGCTGTCTCCTTTTTCTAATCAATGAAACTAATCTCCCCGTGAAGAAGCGGGAATTATCCTATAAGACGAGAAGACCCTATGGAGCTTTAAACAATTGAAACATTTGC-TTTTCTCCTAACCCCTCCCGAGCTCTTTATT-TTTATTTAAGCATTATTATTTCTAGTTTTAGGTTGGGGTGACCACGGAGCAAAACTAAACCTCCATGAAGAAATGAATA-T--TTTTAAGCCACAAACTACTTTTTTAAGCATCAACAA-ATTGACCTTCATTGACCCAATATATTGATCAACGAA-CCAAGTTACCCTAGGGATAACAGCGCAATCTACTTCAAGAGCTCATATCGACAAGTAGGTTTACGACCTCGATGTTGGATCAGGGTATCCTAGTGGTGCAGCCGCTACTAATGGTTCGTTG--TCAACGATAAA--------
>EU342627_A_trivittata
CTGTTTACC--AAAAACATCGCCTCTTGTTCAATTATAGGAGG--TCCAGCCTG-CCCAGTGACTTTG-TTCAACGGCC-GCGGTAT-CCTAACCGTGCG-AAGGTAG-CGTAAT-CACTTGTTCTTTAAATGAGGACTAGTATGAATGG-CCCCACGAGGGCTGCACTGTCTCCTTTTTCTAATCAATGAAACTAATCTCCCCGTGAAGAAGCGGGAATAATCCTATAAGACGAGAAGACCCTATGGAGCTTTAAACAACTGAAACATTTGC-TTTTCTCCTAATTCCTCCCGAGCTCTTTATT-TTTACTTAAGCATTATTATTTCTAGTTTTAGGTTGGGGTGACCACGGAGCAAAACTAAACCTCCATGAAGAAATGAATA-T--TTTTAAGCCACAAACTACTTTTTTAAGCATCAACAA-ATTGACCTTCATTGACCCAATATATTGATCAACGAA-CCAAGTTACCCTAGGGATAACAGCGCAATCTACTTCAAGAGCTCATATCGACAAGTAGGTTTACGACCTCGATGTTGGATCAGGGTATCCTAGTGGTGCAGCCGCTACTAATGGTTCGTTG-TTCAACGATTAAAA------
>EU342629_A_trivittata
CTGTTTACC--AAAAACATCGCCTCTTGTTCAATTATAGGAGG--TCCAGCCTG-CCCAGTGACTTTG-TTCAACGGCC-GCGGTAT-CCTAACCGTGCG-AAGGTAG-CGTAAT-CACTTGTTCTTTAAATGAGGACTAGTATGAATGG-CCCCACGAGGGCTGCACTGTCTCCTTTTTCTAATCAATGAAACTAATCTCCCCGTGAAGAAGCGGGGATTATCCTATAAGACGAGAAGACCCTATGGAGCTTTAAACAATTGAAACATTTGC-TTTTCTCCTAATTCCTCCCGAGCTCTTTATT-TTTATTTAAGCATTATTATTTCTAGTTTTAGGTTGGGGTGACCACGGAGCAAAACTAAACCTCCATGAAGAAATGAATA-T--TTTTAAGCCACAAACTACTTTTTTAAGCATCAACAA-ATTGACCTTCATTGACCCAATATATTGATCAACGAA-CCAAGTTACCCTAGGGATAACAGCGCAATCTACTTC-AGAGCTCATATCGAC------------------------------------------------------------------------------------------
>MZ568739_A_trivittata
CTGTTTATC--AAAAACATCGCCTCTTGTTCAAATATAGGAGG--TCCAGCCTG-CCCAGTGACTTTG-TTCAACGGCC-GCGGTAT-CCTAACCGTGCG-AAGGTAG-CGTAAT-CACTTGTTCTTTAAATGAGGACTAGTATGAATGG-CCCCACGAGGGCTGCACTGTCTCCTTTTTCTAATCAATGAAACTAATCTCCCCGTGAAGAAGCGGGGATTATCCTATAAGACGAGAAGACCCTATGGAGCTTTAAACAATTGAAACATTTGC-TTTTCTCCTAATTCCTCCCGAGCTCTTTATT-TTTATTTAAGCATTATTATTTCTAGTTTTAGGTTGGGGTGACCACGGAGCAAAACTAAACCTCCATGAAGAAATGAATA-T--TTTTAAGCCACAAACTACTTTTTTAAGCATCAACAA-ATTGACCTTCATTGACCCAATATATTGATCAACGAA-CCAAGTTACCCTAGGGATAACAGCGCAATCTACTTCAAGAGCTCATATCGACAAGTAGGTTTACGACCTCGATGTTGGATCAGGGTATCCTAGTGGTGCAGCCGCTACTAATGGTTCGTTTGTTCAACGATTAAAACCCT--
>MZ568738_A_trivittata
CTGTTTATC--AAAAACATCGCCTCTTGTTCAATTATAGGAGG--TCCAGCCTG-CCCAGTGACTTTG-TTCAACGGCC-GCGGTAT-CCTAACCGTGCG-AAGGTAG-CGTAAT-CACTTGTTCTTTAAATGAGGACTAGTATGAATGG-CCCCACGAGGGCTGCACTGTCTCCTTTTTCTAATCAATGAAACTAATCTCCCCGTGAAGAAGCGGGGATTATCCTATAAGACGAGAAGACCCTATGGAGCTTTAAACAATTGAAACATTTGC-TTTTCTCCTAATTCCTCCCGAGCTCTTTATT-TTTATTTAAGCATTATTATTTCTAGTTTTAGGTTGGGGTGACCACGGAGCAAAACTAAACCTCCATGAAGAAATGAATA-T--TTTTAAGCCACAAACTACTTTTTTAAGCATCAACAA-ATTGACCTTCATTGACCCAATATATTGATCAACGAA-CCAAGTTACCCTAGGGATAACAGCGCAATCTACTTCAAGAGCTCATATCGACAAGTAGGTTTACGACCTCGATGTTGGATCAGGGTATCCTAGTGGTGCAGCCGCTACTAATGGTTCGTTTGTTCAACGATTAAAACCCT--
>MZ568675_A_trivittata
CTGTTTATC--AAAAACATCGCCTCTTGTTCAATTATAGGAGG--TCCAGCCTG-CCCAGTGACTTTG-TTCAACGGCC-GCGGTAT-CCTAACCGTGCG-AAGGTAG-CGTAAT-CACTTGTTCTTTAAATGAGGACTAGTATGAATGG-CCCCACGAGGGCTGCACTGTCTCCTTTTTCTAATCAATGAAACTAATCTCCCCGTGAAGAAGCGGGAATTATCCTATAAGACGAGAAGACCCTATGGAGCTTTAAACAATTGAAACATTTGC-TTTTCTCCTAATTCCTCCCGAGCTCTTTATT-TTTACTTAAGCATTATTATTTCTAGTTTTAGGTTGGGGTGACCACGGAGCAAAACTAAACCTCCATGAAGAAATGAATA-T--TTTTAAGCCACAAACTACTTTTTTAAGCATCAACAA-ATTGACCTTCATTGACCCAATATATTGATCAACGAA-CCAAGTTACCCTAGGGATAACAGCGCAATCTACTTCAAGAGCTCATATCGACAAGTAGGTTTACGACCTCGATGTTGGATCAGGGTATCCTAGTGGTGCAGCCGCTACTAATGGTTCGTTTGTTCAACGATTAAAACCCT--
>DQ502023_A_trivittata
CTGTTTACC--AAAAACATCGCCTCTTGTTCAATTATAGGAGG--TCCAGCCTG-CCCAGTGACTTTG-TTCAACGGCC-GCGGTAT-CCTAACCGTGCG-AAGGTAG-CGTAAT-CACTTGTTCTTTAAATGAGGACTAGTATGAATGG-CCCCACGAGGGCTGCACTGTCTCCTTTTTCTAATCAATGAAACTAATCTCCCCGTGAAGAAGCGGGAATTATCCTATAAGACGAGAAGACCCTATGGAGCTTTAAACAATTGAAACATTTGC-TTTTCTCCTAATTCCTCCCGAGCTCTTTATT-TTTACTTAAGCATTATTATTTCTAGTTTTAGGTTGGGGTGACCACGGAGCAAAACTAAACCTCCATGAAGAAATGAATA-T--TTTTAAGCCACAAACTACTTTTTTAAGCATCAACAA-ATTGACCTTCATTGACCCAATATATTGATCAACGAA-CCAAGTTACCCTAGGGATAACAGCGCAATCTACTTCAAGAGCTCATATCGACAAGTAGGTTTACGACCTCGATGTTGGATCAGGGTATCCTAGTGGTGCAGCCGCTACTAATGGTTCGTTTGTTCAACGATTAAAACCCT--
>DQ502021_A_trivittata
CTGTTTACC--AAAAACATCGCCTCTTGTTCAATTATAGGAGG--TCCAGCCTG-CCCAGTGACTTTG-TTCAACGGCC-GCGGTAT-CCTAACCGTGCG-AAGGTAG-CGTAAT-CACTTGTTCTTTAAATGAGGACTAGTATGAATGG-CCCCACGAGGGCTGCACTGTCTCCTTTTTCTAATCAATGAAACTAATCTCCCCGTGAAGAAGCGGGAATTATCCTATAAGACGAGAAGACCCTATGGAGCTTTAAACAATTGAAACATTTGC-TTTTCTCCTAATTCCTCCCGAGCTCTTTATT-TTTACTTAAGCATTATTATTTCTAGTTTTAGGTTGGGGTGACCACGGAGCAAAACTAAACCTCCATGAAGAAATGAATA-T--TTTTAAGCCACAAACTACTTTTTTAAGCATCAACAA-ATTGACCTTCATTGACCCAATATATTGATCAACGAA-CCAAGTTACCCTAGGGATAACAGCGCAATCTACTTCAAGAGCTCATATCGACAAGTAGGTTTACGACCTCGATGTTGGATCAGGGTATCCTAGTGGTGCAGCCGCTACTAATGGTTCGTTTGTTCAACGATTAAAACCCT--
>MZ568736_A_trivittata
CTGTTTATC--AAAAACATCGCCTCTTGTTCAATTATAGGAGG--TCCAGCCTG-CCCAGTGACTTTG-TTCAACGGCC-GCGGTAT-CCTAACCGTGCG-AAGGTAG-CGTAAT-CACTTGTTCTTTAAATGAGGACTAGTATGAATGG-CCCCACGAGGGCTGCACTGTCTCCTTTTTCTAATCAATGAAACTAATCTCCCCGTGAAGAAGCGGGAATTATCCTATAAGACGAGAAGACCCTATGGAGCTTTAAACAATTGAAACATTTGC-TTTCCTCCTAACTCCTCCCGAGCTCTTTATT-TTTATTTAAGCATTATTATTTCTAGTTTTAGGTTGGGGTGACCACGGAGCAAAACTAAACCTCCATGAAGAAATGAATA-T--TTTTAAGCCACAAACTACTTTTTTAAGCATCAACAA-ATTGACCTTCATTGACCCAATATATTGATCAACGAA-CCAAGTTACCCTAGGGATAACAGCGCAATCTACTTCAAGAGCTCATATCGACAAGTAGGTTTACGACCTCGATGTTGGATCAGGGTATCCTAGTGGTGCAGCCGCTACTAATGGTTCGTTTGTTCAACGATCAAAACCCT--
>MZ568705_A_trivittata
CTGTTTATC--AAAAACATCGCCTCTTGTTCAATTATAGGAGG--TCCAGCCTG-CCCAGTGACTTTG-TTCAACGGCC-GCGGTAT-CCTAACCGTGCG-AAGGTAG-CGTAAT-CACTTGTTCTTTAAATGAGGACTAGTATGAATGG-CCCCACGAGGGCTGCACTGTCTCCTTTTTCTAATCAATGAAACTAATCTCCCCGTGAAGAAGCGGGAATTATCCTATAAGACGAGAAGACCCTATGGAGCTTTAAACAATTGAAACATTTGC-TTTCCTCCTAACTCCTCCCGAGCTCTTTATT-TTTATTTAAGCATTATTATTTCTAGTTTTAGGTTGGGGTGACCACGGAGCAAAACTAAACCTCCATGAAGAAATGAATA-T--TTTTAAGCCACAAACTACTTTTTTAAGCATCAACAA-ATTGACCTTCATTGACCCAATATATTGATCAACGAA-CCAAGTTACCCTAGGGATAACAGCGCAATCTACTTCAAGAGCTCATATCGACAAGTAGGTTTACGACCTCGATGTTGGATCAGGGTATCCTAGTGGTGCAGCCGCTACTAATGGTTCGTTTGTTCAACGATCAAAACCCT--
>MZ568704_A_trivittata
CTGTTTATC--AAAAACATCGCCTCTTGTTCAATTATAGGAGG--TCCAGCCTG-CCCAGTGACTTTG-TTCAACGGCC-GCGGTAT-CCTAACCGTGCG-AAGGTAG-CGTAAT-CACTTGTTCTTTAAATGAGGACTAGTATGAATGG-CCCCACGAGGGCTGCACTGTCTCCTTTTTCTAATCAATGAAACTAATCTCCCCGTGAAGAAGCGGGAATTATCCTATAAGACGAGAAGACCCTATGGAGCTTTAAACAATTGAAACATTTGC-TTTCCTCCTAACTCCTCCCGAGCTCTTTATT-TTTATTTAAGCATTATTATTTCTAGTTTTAGGTTGGGGTGACCACGGAGCAAAACTAAACCTCCATGAAGAAATGAATA-T--TTTTAAGCCACAAACTACTTTTTTAAGCATCAACAA-ATTGACCTTCATTGACCCAATATATTGATCAACGAA-CCAAGTTACCCTAGGGATAACAGCGCAATCTACTTCAAGAGCTCATATCGACAAGTAGGTTTACGACCTCGATGTTGGATCAGGGTATCCTAGTGGTGCAGCCGCTACTAATGGTTCGTTTGTTCAACGATCAAAACCCT--
>MZ568702_A_trivittata
CTGTTTATC--AAAAACATCGCCTCTTGTTCAATTATAGGAGG--TCCAGCCTG-CCCAGTGACTTTG-TTCAACGGCC-GCGGTAT-CCTAACCGTGCG-AAGGTAG-CGTAAT-CACTTGTTCTTTAAATGAGGACTAGTATGAATGG-CCCCACGAGGGCTGCACTGTCTCCTTTTTCTAATCAATGAAACTAATCTCCCCGTGAAGAAGCGGGAATTATCCTATAAGACGAGAAGACCCTATGGAGCTTTAAACAATTGAAACATTTGC-TTTCCTCCTAACTCCTCCCGAGCTCTTTATT-TTTATTTAAGCATTATTATTTCTAGTTTTAGGTTGGGGTGACCACGGAGCAAAACTAAACCTCCATGAAGAAATGAATA-T--TTTTAAGCCACAAACTACTTTTTTAAGCATCAACAA-ATTGACCTTCATTGACCCAATATATTGATCAACGAA-CCAAGTTACCCTAGGGATAACAGCGCAATCTACTTCAAGAGCTCATATCGACAAGTAGGTTTACGACCTCGATGTTGGATCAGGGTATCCTAGTGGTGCAGCCGCTACTAATGGTTCGTTTGTTCAACGATCAAAACCCT--
>MZ568709_A_trivittata
CTGTTTATC--AAAAACATCGCCTCTTGTTCAATTATAGGAGG--TCCAGCCTG-CCCAGTGACTTTG-TTCAACGGCC-GCGGTAT-CCTAACCGTGCG-AAGGTAG-CGTAAT-CACTTGTTCTTTAAATGAGGACTAGTATGAATGG-CCCCACGAGGGCTGCACTGTCTCCTTTTTCTAATCAATGAAACTAATCTCCCCGTGAAGAAGCGGGAATTATCCTATAAGACGAGAAGACCCTATGGAGCTTTAAACAATTGAAACATTTGC-TTTCCTCCTAACTCCTCCCGAGCTCTTTATT-TTTATTTAAGCATTATTATTTCTAGTTTTAGGTTGGGGTGACCACGGAGCAAAACTAAACCTCCATGAAGAAATGAATA-T--TTTTAAGCCACAAACTACTTTTTTAAGCATCAACAA-ATTGACCTTCATTGACCCAATATATTGATCAACGAA-CCAAGTTACCCTAGGGATAACAGCGCAATCTACTTCAAGAGCTCATATCGACAAGTAGGTTTACGACCTCGATGTTGGATCAGGGTATCCTAGTGGTGCAGCCGCTACTAATGGTTCGTTTGTTCAACGATTAAAACCCT--
>MZ568703_A_trivittata
CTGTTTATC--AAAAACATCGCCTCTTGTTCAATTATAGGAGG--TCCAGCCTG-CCCAGTGACTTTG-TTCAACGGCC-GCGGTAT-CCTAACCGTGCG-AAGGTAG-CGTAAT-CACTTGTTCTTTAAATGAGGACTAGTATGAATGG-CCCCACGAGGGCTGCACTGTCTCCTTTTTCTAATCAATGAAACTAATCTCCCCGTGAAGAAGCGGGAATTATTCTATAAGACGAGAAGACCCTATGGAGCTTTAAACAATTGAAACATTTGC-TTTCCTCCTAACTCCTCCCGAGCTCTTTATT-TTTATTTAAGCATTATTATTTCTAGTTTTAGGTTGGGGTGACCACGGAGCAAAACTAAACCTCCATGAAGAAATGAATA-T--TTTTAAGCCACAAACTACTTTTTTAAGCATCAACAA-ATTGACCTTCATTGACCCAATATATTGATCAACGAA-CCAAGTTACCCTAGGGATAACAGCGCAATCTACTTCAAGAGCTCATATCGACAAGTAGGTTTACGACCTCGATGTTGGATCAGGGTATCCTAGTGGTGCAGCCGCTACTAATGGTTCGTTTGTTCAACGATTAAAACCCT--
>MZ568733_A_trivittata
CTGTTTATC--AAAAACATCGCCTCTTGTTCAATTATAGGAGG--TCCAGCCTG-CCCAGTGACTTTG-TTCAACGGCC-GCGGTAT-CCTAACCGTGCG-AAGGTAG-CGTAAT-CACTTGTTCTTTAAATGAGGACTAGTATGAATGG-CCCCACGAGGGCTGCACTGTCTCCTTTTTCTAATCAATGAAACTAATCTCCCCGTGAAGAAGCGGGAATTATCCTATAAGACGAGAAGACCCTATGGAGCTTTAAACAATTGAAACATTTGC-TTTTCTCCTAACTCCTCCCGAGCTCTTTATT-TTTATTTAAGCATTATTATTTCTAGTTTTAGGTTGGGGTGACCACGGAGCAAAACTAAACCTCCATGAAGAAATGAATA-T--TTTTAAGCCACAAACTACTTTTTTAAGCATCAACAA-ATTGACCTTCATTGACCCAATATATTGATCAACGAA-CCAAGTTACCCTAGGGATAACAGCGCAATCTACTTCAAGAGCTCATATCGACAAGTAGGTTTACGACCTCGATGTTGGATCAGGGTATCCTAGTGGTGCAGCCGCTACTAATGGTTCGTTTGTTCAACGATTAAAACCCT--
>MZ568731_A_trivittata
CTGTTTATC--AAAAACATCGCCTCTTGTTCAATTATAGGAGG--TCCAGCCTG-CCCAGTGACTTTG-TTCAACGGCC-GCGGTAT-CCTAACCGTGCG-AAGGTAG-CGTAAT-CACTTGTTCTTTAAATGAGGACTAGTATGAATGG-CCCCACGAGGGCTGCACTGTCTCCTTTTTCTAATCAATGAAACTAATCTCCCCGTGAAGAAGCGGGAATTATCCTATAAGACGAGAAGACCCTATGGAGCTTTAAACAATTGAAACATTTGC-TTTTCTCCTAACTCCTCCCGAGCTCTTTATT-TTTATTTAAGCATTATTATTTCTAGTTTTAGGTTGGGGTGACCACGGAGCAAAACTAAACCTCCATGAAGAAATGAATA-T--TTTTAAGCCACAAACTACTTTTTTAAGCATCAACAA-ATTGACCTTCATTGACCCAATATATTGATCAACGAA-CCAAGTTACCCTAGGGATAACAGCGCAATCTACTTCAAGAGCTCATATCGACAAGTAGGTTTACGACCTCGATGTTGGATCAGGGTATCCTAGTGGTGCAGCCGCTACTAATGGTTCGTTTGTTCAACGATTAAAACCCT--
>MZ568700_A_trivittata
CTGTTTATC--AAAAACATCGCCTCTTGTTCAATTATAGGAGG--TCCAGCCTG-CCCAGTGACTTTG-TTCAACGGCC-GCGGTAT-CCTAACCGTGCG-AAGGTAG-CGTAAT-CACTTGTTCTTTAAATGAGGACTAGTATGAATGG-CCCCACGAGGGCTGCACTGTCTCCTTTTTCTAATCAATGAAACTAATCTCCCCGTGAAGAAGCGGGAATTATCCTATAAGACGAGAAGACCCTATGGAGCTTTAAACAATTGAAACATTTGC-TTTTCTCCTAACTCCTCCCGAGCTCTTTATT-TTTATTTAAGCATTATTATTTCTAGTTTTAGGTTGGGGTGACCACGGAGCAAAACTAAACCTCCATGAAGAAATGAATA-T--TTTTAAGCCACAAACTACTTTTTTAAGCATCAACAA-ATTGACCTTCATTGACCCAATATATTGATCAACGAA-CCAAGTTACCCTAGGGATAACAGCGCAATCTACTTCAAGAGCTCATATCGACAAGTAGGTTTACGACCTCGATGTTGGATCAGGGTATCCTAGTGGTGCAGCCGCTACTAATGGTTCGTTTGTTCAACGATTAAAACCCT--
>MZ568699_A_trivittata
CTGTTTATC--AAAAACATCGCCTCTTGTTCAATTATAGGAGG--TCCAGCCTG-CCCAGTGACTTTG-TTCAACGGCC-GCGGTAT-CCTAACCGTGCG-AAGGTAG-CGTAAT-CACTTGTTCTTTAAATGAGGACTAGTATGAATGG-CCCCACGAGGGCTGCACTGTCTCCTTTTTCTAATCAATGAAACTAATCTCCCCGTGAAGAAGCGGGAATTATCCTATAAGACGAGAAGACCCTATGGAGCTTTAAACAATTGAAACATTTGC-TTTTCTCCTAACTCCTCCCGAGCTCTTTATT-TTTATTTAAGCATTATTATTTCTAGTTTTAGGTTGGGGTGACCACGGAGCAAAACTAAACCTCCATGAAGAAATGAATA-T--TTTTAAGCCACAAACTACTTTTTTAAGCATCAACAA-ATTGACCTTCATTGACCCAATATATTGATCAACGAA-CCAAGTTACCCTAGGGATAACAGCGCAATCTACTTCAAGAGCTCATATCGACAAGTAGGTTTACGACCTCGATGTTGGATCAGGGTATCCTAGTGGTGCAGCCGCTACTAATGGTTCGTTTGTTCAACGATTAAAACCCT--
>MZ568732_A_trivittata
CTGTTTATC--AAAAACATCGCCTCTTGTTCAATTATAGGAGG--TCCAGCCTG-CCCAGTGACTTTG-TTCAACGGCC-GCGGTAT-CCTAACCGTGCG-AAGGTAG-CGTAAT-CACTTGTTCTTTAAATGAGGACTAGTATGAATGG-CCCCACGAGGGCTGCACTGTCTCCTTTTTCTAATCAATGAAACTAATCTCCCCGTGAAGAAGCGGGAATTATCCTATAAGACGAGAAGACCCTATGGAGCTTTAAACAATTGAAACATTTGC-TTTTCTCCTAACTCCTCCCGAGCTCTTTATT-TTTATTTAAGCATTATTATTTCTAGTTTTAGGTTGGGGTGACCACGGAGCAAAACTAAACCTCCATGAAGAAATGAATA-T--TTTTAAGCCACAAACTACTTTTTTAAGCATCAACAA-ATTGACCTTCATTGACCCAATATATTGATCAACGAA-CCAAGTTACCCTAGGGATAACAGCGCAATCTACTTCAAGAGCTCATATCGACAAGTAGGTTTACGACCTCGATGTTGGATCAGGGTATCCTAGTGGTGCAGCCACTACTAATGGTTCGTTTGTTCAACGATTAAAACCCT--
>MZ568722_A_trivittata
CTGTTTATC--AAAAACATCGCCTCTTGTTCAATTATAGGAGG--TCCAGCCTG-CCCAGTGACTTTG-TTCAACGGCC-GCGGTAT-CCTAACCGTGCG-AAGGTAG-CGTAAT-CACTTGTTCTTTAAATGAGGACTAGTATGAATGG-CCCCACGAGGGCTGCACTGTCTCCTTTTTCTAATCAATGAAACTAATCTCCCCGTGAAGAAGCGGGAATTATCCTATAAGACGAGAAGACCCTATGGAGCTTTAAACAACTGAAACATTTGC-TTTTCTCCTAACTCCTCCCGAGCTCTTTATT-TTTATTTAAGCATTATTATTTCTAGTTTTAGGTTGGGGTGACCACGGAGCAAAACTAAACCTCCATGAAGAAATGAATA-T--TTTTAAGCCACAAACTACTTTTTTAAGCATCAACAA-ATTGACCTTCATTGACCCAATATATTGATCAACGAA-CCAAGTTACCCTAGGGATAACAGCGCAATCTACTTCAAGAGCTCATATCGACAAGTAGGTTTACGACCTCGATGTTGGATCAGGGTATCCTAGTGGTGCAGCCGCTACTAATGGTTCGTTTGTTCAACGATTAAAACCCT--
>MZ568716_A_trivittata
CTGTTTATC--AAAAACATCGCCTCTTGTTCAATTATAGGAGG--TCCAGCCTG-CCCAGTGACTTTG-TTCAACGGCC-GCGGTAT-CCTAACCGTGCG-AAGGTAG-CGTAAT-CACTTGTTCTTTAAATGAGGACTAGTATGAATGG-CCCCACGAGGGCTGCACTGTCTCCTTTTTCTAATCAATGAAACTAATCTCCCCGTGAAGAAGCGGGAATTATCCTATAAGACGAGAAGACCCTATGGAGCTTTAAACAATTGAAACATTTGC-TTTTCTCCTAACTCCTCCCGAGCCCTTTATT-TTTATTTAAGCATTATTATTTCTAGTTTTAGGTTGGGGTGACCACGGAGCAAAACTAAACCTCCATGAAGAAATGAATA-T--TTTTAAGCCACAAACTACTTTTTTAAGCATCAACAA-ATTGACCTTCATTGACCCAATATATTGATCAACGAA-CCAAGTTACCCTAGGGATAACAGCGCAATCTACTTCAAGAGCTCATATCGACAAGTAGGTTTACGACCTCGATGTTGGATCAGGGTATCCTAGTGGTGCAGCCGCTANTAATGGTTCGTTTGTTCAACGATTAAAACCCT--
>MZ568714_A_trivittata
CTGTTTATC--AAAAACATCGCCTCTTGTTCAATTATAGGAGG--TCCAGCCTG-CCCAGTGACTTTG-TTCAACGGCC-GCGGTAT-CCTAACCGTGCG-AAGGTAG-CGTAAT-CACTTGTTCTTTAAATGAGGACTAGTATGAATGG-CCCCACGAGGGCTGCACTGTCTCCTTTTTCTAATCAATGAAACTAATCTCCCCGTGAAGAAGCGGGAATTATCCTATAAGACGAGAAGACCCTATGGAGCTTTAAACAATTGAAACATTTGC-TTTTCTCCTAACTCCTCCCGAGCCCTTTATT-TTTATTTAAGCATTATTATTTCTAGTTTTAGGTTGGGGTGACCACGGAGCAAAACTAAACCTCCATGAAGAAATGAATA-T--TTTTAAGCCACAAACTACTTTTTTAAGCATCAACAA-ATTGACCTTCATTGACCCAATATATTGATCAACGAA-CCAAGTTACCCTAGGGATAACAGCGCAATCTACTTCAAGAGCTCATATCGACAAGTAGGTTTACGACCTCGATGTTGGATCAGGGTATCCTAGTGGTGCAGCCGCTACTAATGGTTCGTTTGTTCAACGATTAAAACCCT--
>MZ568727_A_trivittata
CTGTTTATC--AAAAACATCGCCTCTTGTTCAATTATAGGAGG--TCCAGCCTG-CCCAGTGACTTTG-TTCAACGGCC-GCGGTAT-CCTAACCGTGCG-AAGGTAG-CGTAAT-CACTTGTTCTTTAAATGAGGACTAGTATGAATGG-CCCCACGAGGGCTGCACTGTCTCCTTTTTCTAATCAATGAAACTAATCTCCCCGTGAAGAAGCGGGAATTATCCTATAAGACGAGAAGACCCTATGGAGCTTTAAACAACTGAAACATTTGC-TTTTCTCCTAACTCCTCCCGAGCCCTTTATT-TTTATTTAAGCATTATTATTTCTAGTTTTAGGTTGGGGTGACCACGGAGCAAAACTAAACCTCCATGAAGAAATGAATA-T--TTTTAAGCCACAAACTACTTTTTTAAGCATCAACAA-ATTGACCTTCATTGACCCAATATATTGATCAACGAA-CCAAGTTACCCTAGGGATAACAGCGCAATCTACTTCAAGAGCTCATATCGACAAGTAGGTTTACGACCTCGATGTTGGATCAGGGTATCCTAGTGGTGCAGCCGCTACTAATGGTTCGTTTGTTCAACGATTAAAACCCT--
>MZ568725_A_trivittata
CTGTTTATC--AAAAACATCGCCTCTTGTTCAATTATAGGAGG--TCCAGCCTG-CCCAGTGACTTTG-TTCAACGGCC-GCGGTAT-CCTAACCGTGCG-AAGGTAG-CGTAAT-CACTTGTTCTTTAAATGAGGACTAGTATGAATGG-CCCCACGAGGGCTGCACTGTCTCCTTTTTCTAATCAATGAAACTAATCTCCCCGTGAAGAAGCGGGAATTATCCTATAAGACGAGAAGACCCTATGGAGCTTTAAACAACTGAAACATTTGC-TTTTCTCCCAACTCCTCCCGAGCCCTTTATT-TTTATTTAAGCATTATTATTTCTAGTTTTAGGTTGGGGTGACCACGGAGCAAAACTAAACCTCCATGAAGAAATGAATA-T--TTTTAAGCCACAAACTACTTTTTTAAGCATCAACAA-ATTGACCTTCATTGACCCAATATATTGANCAACGAA-CCAAGTTACCCTAGGGATAACAGCGCAATCTACTTCAAGAGCTCATATCGACAAGTAGGTTTACGACCTCGATGTTGGATCAGGGTATCCTAGTGGTGCAGCCGCTACTAATGGTTCGTTTGTTCAACGATTAAAACCCT--
>MZ568723_A_trivittata
CTGTTTATC--AAAAACATCGCCTCTTGTTCAATTATAGGAGG--TCCAGCCTG-CCCAGTGACTTTG-TTCAACGGCC-GCGGTAT-CCTAACCGTGCG-AAGGTAG-CGTAAT-CACTTGTTCTTTAAATGAGGACTAGTATGAATGG-CCCCACGAGGGCTGCACTGTCTCCTTTTTCTAATCAATGAAACTAATCTCCCCGTGAAGAAGCGGGAATTATCCTATAAGACGAGAAGACCCTATGGAGCTTTAAACAACTGAAACATTTGC-TTTTCTCCTAACTCCTCCCGAGCCCTTTATT-TTTATTTAAGCATTATTATTTCTAGTTTTAGGTTGGGGTGACCACGGAGCAAAACTAAACCTCCATGAAGAAATGAATG-T--TTTTAAGCCACAAACTACTTTTTTAAGCATCAACAA-ATTGACCTTCATTGACCCAATATATTGATCAACGAA-CCAAGTTACCCTAGGGATAACAGCGCAATCTACTTCAAGAGCTCATATCGACAAGTAGGTTTACGACCTCGATGTTGGATCAGGGTATCCTAGTGGTGCAGCCGCTACTAATGGTTCGTTTGTTCAACGATTAAAACCCT--
>MZ568676_A_trivittata
CTGTTTATC--AAAAACATCGCCTCTTGTTCAATTATAGGAGG--TCCAGCCTG-CCCAGTGACTTTG-TTCAACGGCC-GCGGTAT-CCTAACCGTGCG-AAGGTAG-CGTAAT-CACTTGTTCTTTAAATGAGGACTAGTATGAATGG-CCCCACGAGGGCTGCACTGTCTCCTTTTTCTAATCAATGAAACTAATCTCCCCGTGAAGAAGCGGGAATTGTCCTATAAGACGAGAAGACCCTATGGAGCTTTAAACAATTGAAACATTTGC-TTTTCTCCTAACTCCTCCCGAGCTCTTTATT-TTTATTTAAGCATTATTATTTCTAGTTTTAGGTTGGGGTGACCACGGAGCAAAACTAAACCTCCATGAAGAAATGAATA-T--TTTTAAGCCACAAACTACTTTTTTAAGCATCAACAA-ATTGACCTTCATTGACCCAATATATTGATCAACGAA-CCAAGTTACCCTAGGGATAACAGCGCAATCTACTTCAAGAGCTCATATCGACAAGTAGGTTTACGACCTCGATGTTGGATCAGGGTATCCTAGTGGTGCAGCCGCTACTAATGGTTCGTTTGTTCAACGATTAAAACCCT--
>MZ568662_A_trivittata
CTGTTTATC--AAAAACATCGCCTCTTGTTCAATTATAGGAGG--TCCAGCCTG-CCCAGTGACTTTG-TTCAACGGCC-GCGGTAT-CCTAACCGTGCG-AAGGTAG-CGTAAT-CACTTGTTCTTTAAATGAGGACTAGTATGAATGG-CCCCACGAGAGCTGCACTGTCTCCTTTTTCTAATCAATGAAACTAATCTCCCCGTGAAGAAGCGGGAATTATCCTATAAGACGAGAAGACCCTATGGAGCTTTAAACAATTGAAACATTTGC-TTTTCTCCTAACTCCTCCCGAGCTCTTTATT-TTTATTTAAGCATTATTATTTCTAGTTTTAGGTTGGGGTGACCACGGAGCAAAACTAAACCTCCATGAAGAAATGAATA-T--TTTTAAGCCACAAACTACTTTTTTAAGCATCAACAA-ATTGACCTTCATTGACCCAATATATTGATCAACGAA-CCAAGTTACCCTAGGGATAACAGCGCAATCTACTTCAAGAGCTCATATCGACAAGTAGGTTTACGACCTCGATGTTGGATCAGGGTATCCTAGTGGTGCAGCCGCTACTAATGGTTCGTTTGTTCAACGATTAAAACCCT--
>DQ502219_A_trivittata
CTGTTTACC--AAAAACATCGCCTCTTGTTCAATTATAGGAGG--TCCAGCCTG-CCCAGTGACTTTG-TTCAACGGCC-GCGGTAT-CCTAACCGTGCG-AAGGTAG-CGTAAT-CACTTGTTCTTTAAATGAGGACTAGTATGAATGG-CCCCACGAGGGCTGCACTGTCTCCTTTTTCTAATCAATGAAACTAATCTCCCCGTGAAGAAGCGGGAATTATCCTATAAGACGAGAAGACCCTATGGAGCTTTAAACAATTGAAACATTTGC-TTTTCTCCTAACTCCTCCCGAGCTCTTTATT-TTTATTTAAGCATTATTATTTCTAGTTTTAGGTTGGGGTGACCACGGAGCAAAACTAAACCTCCATGAAGAAATGAATA-T--TTTTAAGCCACAAACTACTTTTTTAAGCATCAACAA-ATTGACCTTCATTGACCCAATATATTGATCAACGAA-CCAAGTTACCCTAGGGATAACAGCGCAATCTACTTCAAGAGCTCATATCGACAAGTAGGTTTACGACCTCGATGTTGGATCAGGGTATCCTAGTGGTGCAGCCGCTACTAATGGTTCGTTTGTTCAACGATTAAAACCCT--
>DQ502082_A_trivittata
CTGTTTACC--AAAAACATCGCCTCTTGTTCAATTATAGGAGG--TCCAGCCTG-CCCAGTGACTTTG-TTCAACGGCC-GCGGTAT-CCTAACCGTGCG-AAGGTAG-CGTAAT-CACTTGTTCTTTAAATGAGGACTAGTATGAATGG-CCCCACGAGGGCTGCACTGTCTCCTTTTTCTAATCAATGAAACTAATCTCCCCGTGAAGAAGCGGGAATTATCCTATAAGACGAGAAGACCCTATGGAGCTTTAAACAATTGAAACATTTGC-TTTTCTCCTAACTCCTCCCGAGCTCTTTATT-TTTATTTAAGCATTATTATTTCTAGTTTTAGGTTGGGGTGACCACGGAGCAAAACTAAACCTCCATGAAGAAATGAATA-T--TTTTAAGCCACAAACTACTTTTTTAAGCATCAACAA-ATTGACCTTCATTGACCCAATATATTGATCAACGAA-CCAAGTTACCCTAGGGATAACAGCGCAATCTACTTCAAGAGCTCATATCGACAAGTAGGTTTACGACCTCGATGTTGGATCAGGGTATCCTAGTGGTGCAGCCGCTACTAATGGTTCGTTTGTTCAACGATTAAAACCCT--
>MZ568690_A_trivittata
CTGTTTATC--AAAAACATCGCCTCTTGTTCAATTATAGGAGG--TCCAGCCTG-CCCAGTGACTCTG-TTCAACGGCC-GCGGTAT-CCTAACCGTGCG-AAGGTAG-CGTAAT-CACTTGTTCTTTAAATGAGGACTAGTATGAATGG-CCCCACGAGGGCTGCACTGTCTCCTTTTTCTAATCAATGAAACTAATCTCCCCGTGAAGAAGCGGGAATTATCCTATAAGACGAGAAGACCCTATGGAGCTTTAAACAATTGAAACATTTGC-TTTTCTCCTAACTCCTCCCGAGCTCTTTATT-TTTATTTAAGCATTATTATTTCTAGTTTTAGGTTGGGGTGACCACGGAGCAAAACTAAACCTCCATGAAGAAATGAATA-T--TTTTAAGCCACAAACTACTTTTTTAAGCATCAACAA-ATTGACCTTCATTGACCCAATATATTGATCAACGAA-CCAAGTTACCCTAGGGATAACAGCGCAATCTACTTCAAGAGCTCATATCGACAAGTAGGTTTACGACCTCGATGTTGGATCAGGGTATCCTAGTGGTGCAGCCGCTACTAATGGTTCGTTTGTTCAACGATTAAAACCCT--
>MZ568686._A_trivittata
CTGTTTATC--AAAAACATCGCCTCTTGTTCAATTATAGGAGG--TCCAGCCTG-CCCAGTGACTCTG-TTCAACGGCC-GCGGTAT-CCTAACCGTGCG-AAGGTAG-CGTAAT-CACTTGTTCTTTAAATGAGGACTAGTATGAATGG-CCCCACGAGGGCTGCACTGTCTCCTTTTTCTAATCAATGAAACTAATCTCCCCGTGAAGAAGCGGGAATTATCCTATAAGACGAGAAGACCCTATGGAGCTTTAAACAATTGAAACATTTGC-TTTTCTCCTAACTCCTCCCGAGCTCTTTATT-TTTATTTAAGCATTATTATTTCTAGTTTTAGGTTGGGGTGACCACGGAGCAAAACTAAACCTCCATGAAGAAATGAATA-T--TTTTAAGCCACAAACTACTTTTTTAAGCATCAACAA-ATTGACCTTCATTGACCCAATATATTGATCAACGAA-CCAAGTTACCCTAGGGATAACAGCGCAATCTACTTCAAGAGCTCATATCGACAAGTAGGTTTACGACCTCGATGTTGGATCAGGGTATCCTAGTGGTGCAGCCGCTACTAATGGTTCGTTTGTTCAACGATTAAAACCCT--
>MZ568688_A_trivittata
CTGTTTATC--AAAAACATCGCCTCTTGTTCAATTATAGGAGG--TCCAGCCTG-CCCAGTGACTCTG-TTCAACGGCC-GCGGTAT-CCTAACCGTGCG-AAGGTAG-CGTAAT-CACTTGTTCTTTAAATGAGGACTAGTATGAATGG-CCCCACGAGGGCTGCACTGTCTCCTTTTTCTAATCAATGAAACTAATCTCCCCGTGAAGAAGCGGGAATTATCCTATAAGACGAGAAGACCCTATGGAGCTTTAAACAATTGAAACATTTGC-TTTTCTCCTAACTCCTCCCGAGCTCTTTATT-TTTATTTAAGCATTATTATTTCTAGTTTTAGGTTGGGGTGACCACGGAGCAAAACTAAACCTCCATGAAGAAATGAATA-T--TTTTAAGCCACAAACTACCTTTTTAAGCATCAACAA-ATTGACCTTCATTGACCCAATATATTGATCAACGAA-CCAAGTTACCCTAGGGATAACAGCGCAATCTACTTCAAGAGCTCATATCGACAAGTAGGTTTACGACCTCGATGTTGGATCAGGGTATCCTAGTGGTGCAGCCGCTACTAATGGTTCGTTTGTTCAACGATTAAAACCCT--
>MZ568687_A_trivittata
CTGTTTATC--AAAAACATCGCCTCTTGTTCAATTATAGGAGG--TCCAGCCTG-CCCAGTGACTCTG-TTCAACGGCC-GCGGTAT-CCTAACCGTGCG-AAGGTAG-CGTAAT-CACTTGTTCTTTAAATGAGGACTAGTATGAATGG-TCCCACGAGGGCTGCACTGTCTCCTTTTTCTAATCAATGAAACTAATCTCCCCGTGAAGAAGCGGGAATTATCCTATAAGACGAGAAGACCCTATGGAGCTTTAAACAATTGAAACATTTGC-TTTTCTCCTAACTCCTCCCGAGCTCTTTATT-TTTATTTAAGCATTATTATTTCTAGTTTTAGGTTGGGGTGACCACGGAGCAAAACTAAACCTCCATGAAGAAATGAATA-T--TTTTAAGCCACAAACTACTTTTTTAAGCATCAACAA-ATTGACCTTCATTGACCCAATATATTGATCAACGAA-CCAAGTTACCCTAGGGATAACAGCGCAATCTACTTCAAGAGCTCATATCGACAAGTAGGTTTACGACCTCGATGTTGGATCAGGGTATCCTAGTGGTGCAGCCGCTACTAATGGTTCGTTTGTTCAACGATTAAAACCCT--
>MZ568735_A_trivittata
CTGTTTATC--AAAAACATCGCCTCTTGTTCAATTATAGGAGG--TCCAGCCTG-CCCAGTGACTTTG-TTCAACGGCC-GCGGTAT-CCTAACCGTGCG-AAGGTAG-CGTAAT-CACTTGTTCTTTAAATGAGGACTAGTATGAATGG-CCCCACGAGGGCTGCACTGTCTCCTTTTTCTAATCAATGAAAMTAATCTCCCCGTGAAGAAGCGGGAATTATCCTATAAGACGAGAAGACCCTATGGAGCTTTAAACAATTGAAACATTTGC-TTTTCTCCTAACTCCTCCCGAGCTCTTTATT-TTTATTTAAGCATTATTATTTCTAGTTTTAGGTTGGGGTGACCACGGAGCAAAACTAAACCTCCATGAAGAAATGAATA-T--TTTTAAGCCACAAAMTACTTTTTTAAGCATCAACAA-ATTGACCTTCATTGACCCAATATATTGATCAACGAA-CCAAGTTACCCTAGGGATAACAGCGCAATCTACTTCAAGAGCTCATATCGACAAGTAGGTTTACGACCTCGATGTTGGATCAGGGTATCCTAGTGGTGCAGCCGCTACTAATGGTTCGTTTGTTCAACGATTAAAACCCT--
>MZ568730_A_trivittata
CTGTTTTTC--AAAAACATCGCCTCTTGTTCAATTATAGGAGG--TCCAGCCTG-CCCAGTGACTTTG-TTCAACGGCC-GCGGTAT-CCTAACCGTGCG-AAGGTAG-CGTAAT-CACTTGTTCTTTAAATGAGGACTAGTATGAATGG-CCCCACGAGGGCTGCACTGTCTCCTTTTTCTAATCAATGAAACTAATCTCCCCGTGAAGAAGCGGGAATTATCCTATAAGACGAGAAGACCCTATGGAGCTTTAAACAATTGAAACATTTGC-TTTTCTCCTAACTCCTCCCGAGCTCTTTATT-TTTATTTAAGCATTATTATTTCTAGTTTTAGGTTGGGGTGACCACGGAGCAAAACTAAACCTCCATGAAGAAATGAATA-T--TTTTAAGCCACAAACTACTTTTTTAAGCATCAACAA-ATTGACCTTCATTGACCCAATATATTGATCAACGAA-CCAAGTTACCCTAGGGATAACAGCGCAATCTACTTCAAGAGCTCATATCGACAAGTAGGTTTACGACCTCGATGTTGGATCAGGGTATCCTAGTGGTGCAGCCGCTACTAATGGTTCGTTTGTTCAACGATTAAAACCCT--
>DQ502111_A_trivittata
CTGTTTACC--AAAAACATCGCCTCTTGTTCAATTATAGGAGG--TCCAGCCTG-CCCAGTGACTTTG-TTCAACGGCC-GCGGTAT-CCTAACCGTGCG-AAGGTAG-CGTAAT-CACTTGTTCTTTAAATGAGGACTAGTATGAATGG-CCCCACGAGGGCTGCACTGTCTCCTTTTTCTAATCAATGAAACTAATCTCCCCGTGAAGAAGCGGGAATTATCCTATAAGACGAGAAGACCCTATGGAGCTTTAAACAACTGAAACATTTGC-TTTTCTCCCAACTCCTCCCGAGCCCTTTATT-TTTACTTAAGCATTATTATTTCTAGTTTTAGGTTGGGGTGACCACGGAGCAAAACTAAACCTCCATGAAGAAATGAATA-T--TTTTAAGCCACAAACTACTTTTTTAAGCATCAACAA-ATTGACCTTCATTGACCCAATATATTGATCAACGAA-CCAAGTTACCCTAGGGATAACAGCGCAATCTACTTCAAGAGCTCATATCGACAAGTAGGTTTACGACCTCGATGTTGGATCAGGGTATCCTAGTGGTGCAGCCGCTACTAATGGTTCGTTTGTTCAACGATTAAAACCCT--
>MZ568691_A_trivittata
CTGTTTATC--AAAAACATCGCCTCTTGTTCAATTATAGGAGG--TCCAACCTG-CCCAGTGACTCTG-TTCAACGGCC-GCGGTAT-CCTAACCGTGCG-AAGGTAG-CGTAAT-CACTTGTTCTTTAAATGAGGACTAGTATGAATGG-CCCCACGAGGGCTGCACTGTCTCCTTTTTCTAATCAATGAAACTAATCTCCCCGTGAAGAAGCGGGAATTATCCTATAAGACGAGAAGACCCTATGGAGCTTTAAACAATTGAAACATTTGC-TTTTCTCCTAACTCCTCCCGAGCTCTTTATT-TTTATTTAAGCATTATTATTTCTAGTTTTAGGTTGGGGTGACCACGGAGCAAAACTAAACCTCCATGAAGAAATGAATA-T--TTTTAAGCCATAAACTACTTTTTTAAGCATCAACAA-ATTGACCTTCATTGACCCAATATATTGATCAACGAA-CCAAGTTACCCTAGGGATAACAGCGCAATCTACTTCAAGAGCTCATATCGACAAGTAGGTTTACGACCTCGATGTTGGATCAGGGTATCCTAGTGGTGCAGCCGCTATTAATGGTTCGTTTGTTCAACGATTAAAACCCT--
>MZ568698_A_trivittata
CTGTTTATC--AAAAACATCGCCTCTTGTTCAATTATAGGAGG--TCCAGCCTG-CCCAGTGACTTTG-TTCAACGGCC-GCGGTAT-CCTAACCGTGCG-AAGGTAG-CGTAAT-CACTTGTTCTTTAAATGAGGACTAGTATGAATGG-CCCCACGAGGGCTGCACTGTCTCCTTTTTCTAATCAATGAAACTAATCTCCCCGTGAAGAAGCGGGAATAATCCTATAAGACGAGAAGACCCTATGGAGCTTTAAACAACTGAAACATTTGC-TTTTCTCCTAGTTCCTTCCGAGCTCTTTATT-TTTACTTAAGCATTATTATTTCTAGTTTTAGGTTGGGGTGACCACGGAGCAAAACTAAACCTCCATGAAGAAATGAATA-T--TTTTAAGCCACAAACTACYTTTTTAAGCATCAACAA-ATTGACCTTCATTGACCCAATATATTGATCAACGAA-CCAAGTTACCCTAGGGATAACAGCGCAATCTACTTCAAGAGCTCATATCGACAAGTAGGTTTACGACCTCGATGTTGGATCAGGGTATCCTAGTGGTGCAGCCGCTACTAATGGTTCGTTTGTTCAACGATTAAAACCCT--
>MZ568697_A_trivittata
CTGTTTATC--AAAAACATCGCCTCTTGTTCAATTATAGGAGG--TCCAGCCTG-CCCAGTGACTTTG-TTCAACGGCC-GCGGTAT-CCTAACCGTGCG-AAGGTAG-CGTAAT-CACTTGTTCTTTAAATGAGGACTAGTATGAATGG-CCCCACGAGGGCTGCACTGTCTCCTTTTTCTAATCAATGAAACTAATCTCCCCGTGAAGAAGCGGGAATAATCCTATAAGACGAGAAGACCCTATGGAGCTTTAAACAACTGAAACATTTGC-TTTTCTCCTAGTTCCTTCCGAGCTCTTTATT-TTTACTTAAGCATTATTATTTCTAGTTTTAGGTTGGGGTGACCACGGAGCAAAACTAAACCTCCATGAAGAAATGAATA-T--TTTTAAGCCACAAACTACCTTTTTAAGCATCAACAA-ATTGACCTTCATTGACCCAATATATTGATCAACGAA-CCAAGTTACCCTAGGGATAACAGCGCAATCTACTTCAAGAGCTCATATCGACAAGTAGGTTTACGACCTCGATGTTGGATCAGGGTATCCTAGTGGTGCAGCCGCTACTAATGGTTCGTTTGTTCAACGATTAAAACCCT--
>MZ568684_A_trivittata
CTGTTTATC--AAAAACATCGCCTCTTGTTCAATTATAGGAGG--TCCAGCCTG-CCCAGTGACTTTG-TTCAACGGCC-GCGGTAT-CCTAACCGTGCG-AAGGTAG-CGTAAT-CACTTGTTCTTTAAATGAGGACTAGTATGAATGG-CCCCACGAGGGCTGCACTGTCTCCTTTTTCTAATCAATGAAACTAATCTCCCCGTGAAGAAGCGGGAATAATCCTATAAGACGAGAAGACCCTATGGAGCTTTAAACAACTGAAACATTTGC-TTTTCTCCTAGTTCCTTCCGAGCTCTTTATT-TTTACTTAAGCATTATTATTTCTAGTTTTAGGTTGGGGTGACCACGGAGCAAAACTAAACCTCCATGAAGAAATGAATA-T--TTTTAAGCCACAAACTACCTTTTTAAGCATCAACAA-ATTGACCTTCATTGACCCAATATATTGATCAACGAA-CCAAGTTACCCTAGGGATAACAGCGCAATCTACTTCAAGAGCTCATATCGACAAGTAGGTTTACGACCTCGATGTTGGATCAGGGTATCCTAGTGGTGCAGCCGCTACTAATGGTTCGTTTGTTCAACGATTAAAACCCT--
>MZ568694_A_trivittata
CTGTTTATC--AAAAACATCGCCTCTTGTTCAATTATAGGAGG--TCCAGCCTG-CCCAGTGACTTTG-TTCAACGGCC-GCGGTAT-CCTAACCGTGCG-AAGGTAG-CGTAAT-CACTTGTTCTTTAAATGAGGACTAGTATGAATGG-CCCCACGAGGGCTGCACTGTCTCCTTTTTCTAATCAATGAAACTAATCTCCCCGTGAAGAAGCGGGAATAATCCTATAAGACGAGAAGACCCTATGGAGCTTTAAACAACTGAAACATTTGC-TTTTCTCCTAATTCCTCCCGAGCTCTTTATT-TTTACTTAAGCATTATTATTTCTAGTTTTAGGTTGGGGTGACCACGGAGCAAAACTAAACCTCCATGAAGAAATGAATA-T--TTTTAAGCCACAAACTACCTTTTTAAGCATCAACAA-ATTGACCTTCATTGACCCAATATATTGATCAACGAA-CCAAGTTACCCTAGGGATAACAGCGCAATCTACTTCAAGAGCTCATATCGACAAGTAGGTTTACGACCTCGATGTTGGATCAGGGTATCCTAGTGGTGCAGCCGCTACTAATGGTTCGTTTGTTCAACGATTAAAACCCT--
>MZ568693_A_trivittata
CTGTTTATC--AAAAACATCGCCTCTTGTTCAATTATAGGAGG--TCCAGCCTG-CCCAGTGACTTTG-TTCAACGGCC-GCGGTAT-CCTAACCGTGCG-AAGGTAG-CGTAAT-CACTTGTTCTTTAAATGAGGACTAGTATGAATGG-CCCCACGAGGGCTGCACTGTCTCCTTTTTCTAATCAATGAAACTAATCTCCCCGTGAAGAAGCGGGAATAATCCTATAAGACGAGAAGACCCTATGGAGCTTTAAACAACTGAAACATTTGC-TTTTCTCCTAATTCCTCCCGAGCTCTTTATT-TTTACTTAAGCATTATTATTTCTAGTTTTAGGTTGGGGTGACCACGGAGCAAAACTAAACCTCCATGAAGAAATGAATA-T--TTTTAAGCCACAAACTACCTTTTTAAGCATCAACAA-ATTGACCTTCATTGACCCAATATATTGATCAACGAA-CCAAGTTACCCTAGGGATAACAGCGCAATCTACTTCAAGAGCTCATATCGACAAGTAGGTTTACGACCTCGATGTTGGATCAGGGTATCCTAGTGGTGCAGCCGCTACTAATGGTTCGTTTGTTCAACGATTAAAACCCT--
>MZ568685_A_trivittata
CTGTTTATC--AAAAACATCGCCTCTTGTTCAATTATAGGAGG--TCCAGCCTG-CCCAGTGACTTTG-TTCAACGGCC-GCGGTAT-CCTAACCGTGCG-AAGGTAG-CGTAAT-CACTTGTTCTTTAAATGAGGACTAGTATGAATGG-CCCCACGAGGGCTGCACTGTCTCCTTTTTCTAATCAATGAAACTAATCTCCCCGTGAAGAAGCGGGAATAATCCTATAAGACGAGAAGACCCTATGGAGCTTTAAACAACTGAAACATTTGC-TTTTCTCCTAATTCCTCCCGAGCTCTTTATT-TTTACTTAAGCATTATTATTTCTAGTTTTAGGTTGGGGTGACCACGGAGCAAAACTAAACCTCCATGAAGAAATGAATA-T--TTTTAAGCCACAAACTACCTTTTTAAGCATCAACAA-ATTGACCTTCATTGACCCAATATATTGATCAACGAA-CCAAGTTACCCTAGGGATAACAGCGCAATCTACTTCAAGAGCTCATATCGACAAGTAGGTTTACGACCTCGATGTTGGATCAGGGTATCCTAGTGGTGCAGCCGCTACTAATGGTTCGTTTGTTCAACGATTAAAACCCT--
>MZ568692_A_trivittata
CTGTTTATC--AAAAACATCGCCTCTTGTTCAATTATAGGAGG--TCCAGCCTG-CCCAGTGACTTTG-TTCAACGGCC-GCGGTAT-CCTAACCGTGCG-AAGGTAG-CGTAAT-CACTTGTTCTTTAAATGAGGACTAGTATGAATGG-CCCCACGAGGGCTGCACTGTCTCCTTTTTCTAATCAATGAAACTAATCTCCCCGTGAAGAAGCGGGAATAATCCTATAAGACGAGAAGACCCTATGGAGCTTTAAACAACTGAAACATTTGC-TTTTCTCCTAATTCCTCCCGAGCTCTTTATT-TTTACTTAAGCATTATTATTTCTAGTTTTAGGTTGGGGTGACCACGGAGCAAAACTAAGCCTCCATGAAGAAATGAATA-T--TTTTAAGCCACAAACTACCTTTTTAAGCATCAACAA-ATTGACCTTCATTGACCCAATATATTGATCAACGAA-CCAAGTTACCCTAGGGATAACAGCGCAATCTACTTCAAGAGCTCATATCGACAAGTAGGTTTACGACCTCGATGTTGGATCAGGGTATCCTAGTGGTGCAGCCGCTACTAATGGTTCGTTTGTTCAACGATTAAAACCCT--
>MZ568682_A_trivittata
CTGTTTATC--AAAAACATCGCCTCTTGTTCAATTATAGGAGG--TCCAGCCTG-CCCAGTGACTTTG-TTCAACGGCC-GCGGTAT-CCTAACCGTGCG-AAGGTAG-CGTAAT-CACTTGTTCTTTAAATGAGGACTAGTATGAATGG-CCCCACGAGGGCTGCACTGTCTCCTTTTTCTAATCAATGAAACTAATCTCCCCGTGAAGAAGCGGGAATAATCCTATAAGACGAGAAGACCCTATGGAGCTTTAAACAACTGAAACATTTGC-TTTTCTCCTAATTCCTCCCGAGCTCTTTATT-TTTACTTAAGCATTATTATTTCTAGTTTTAGGTTGGGGTGACCACGGAGCAAAACTAAACCTCCATGAAGAAATGAATA-T--TTTTAAGCCACAAACTACTTTTTTAAGCATCAACAA-ATTGACCTTCATTGACCCAATATATTGATCAACGAA-CCAAGTTACCCTAGGGATAACAGCGCAATCTACTTCAAGAGCTCATATCGACAAGTAGGTTTACGACCTCGATGTTGGATCAGGGTATCCTAGTGGTGCAGCCGCTACTAATGGTTCGTTTGTTCAACGATTAAAACCCT--
>MZ568681_A_trivittata
CTGTTTATC--AAAAACATCGCCTCTTGTTCAATTATAGGAGG--TCCAGCCTG-CCCAGTGACTTTG-TTCAACGGCC-GCGGTAT-CCTAACCGTGCG-AAGGTAG-CGTAAT-CACTTGTTCTTTAAATGAGGACTAGTATGAATGG-CCCCACGAGGGCTGCACTGTCTCCTTTTTCTAATCAATGAAACTAATCTCCCCGTGAAGAAGCGGGAATAATCCTATAAGACGAGAAGACCCTATGGAGCTTTAAACAACTGAAACATTTGC-TTTTCTCCTAATTCCTCCCGAGCTCTTTATT-TTTACTTAAGCATTATTATTTCTAGTTTTAGGTTGGGGTGACCACGGAGCAAAACTAAACCTCCATGAAGAAATGAATA-T--TTTTAAGCCACAAACTACTTTTTTAAGCATCAACAA-ATTGACCTTCATTGACCCAATATATTGATCAACGAA-CCAAGTTACCCTAGGGATAACAGCGCAATCTACTTCAAGAGCTCATATCGACAAGTAGGTTTACGACCTCGATGTTGGATCAGGGTATCCTAGTGGTGCAGCCGCTACTAATGGTTCGTTTGTTCAACGATTAAAACCCT--
>MZ568680_A_trivittata
CTGTTTATC--AAAAACATCGCCTCTTGTTCAATTATAGGAGG--TCCAGCCTG-CCCAGTGACTTTG-TTCAACGGCC-GCGGTAT-CCTAACCGTGCG-AAGGTAG-CGTAAT-CACTTGTTCTTTAAATGAGGACTAGTATGAATGG-CCCCACGAGGGCTGCACTGTCTCCTTTTTCTAATCAATGAAACTAATCTCCCCGTGAAGAAGCGGGAATAATCCTATAAGACGAGAAGACCCTATGGAGCTTTAAACAACTGAAACATTTGC-TTTTCTCCTAATTCCTCCCGAGCTCTTTATT-TTTACTTAAGCATTATTATTTCTAGTTTTAGGTTGGGGTGACCACGGAGCAAAACTAAACCTCCATGAAGAAATGAATA-T--TTTTAAGCCACAAACTACTTTTTTAAGCATCAACAA-ATTGACCTTCATTGACCCAATATATTGATCAACGAA-CCAAGTTACCCTAGGGATAACAGCGCAATCTACTTCAAGAGCTCATATCGACAAGTAGGTTTACGACCTCGATGTTGGATCAGGGTATCCTAGTGGTGCAGCCGCTACTAATGGTTCGTTTGTTCAACGATTAAAACCCT--
>MZ568679_A_trivittata
CTGTTTATC--AAAAACATCGCCTCTTGTTCAATTATAGGAGG--TCCAGCCTG-CCCAGTGACTTTG-TTCAACGGCC-GCGGTAT-CCTAACCGTGCG-AAGGTAG-CGTAAT-CACTTGTTCTTTAAATGAGGACTAGTATGAATGG-CCCCACGAGGGCTGCACTGTCTCCTTTTTCTAATCAATGAAACTAATCTCCCCGTGAAGAAGCGGGAATAATCCTATAAGACGAGAAGACCCTATGGAGCTTTAAACAACTGAAACATTTGC-TTTTCTCCTAATTCCTCCCGAGCTCTTTATT-TTTACTTAAGCATTATTATTTCTAGTTTTAGGTTGGGGTGACCACGGAGCAAAACTAAACCTCCATGAAGAAATGAATA-T--TTTTAAGCCACAAACTACTTTTTTAAGCATCAACAA-ATTGACCTTCATTGACCCAATATATTGATCAACGAA-CCAAGTTACCCTAGGGATAACAGCGCAATCTACTTCAAGAGCTCATATCGACAAGTAGGTTTACGACCTCGATGTTGGATCAGGGTATCCTAGTGGTGCAGCCGCTACTAATGGTTCGTTTGTTCAACGATTAAAACCCT--
>MZ568678_A_trivittata
CTGTTTATC--AAAAACATCGCCTCTTGTTCAATTATAGGAGG--TCCAGCCTG-CCCAGTGACTTTG-TTCAACGGCC-GCGGTAT-CCTAACCGTGCG-AAGGTAG-CGTAAT-CACTTGTTCTTTAAATGAGGACTAGTATGAATGG-CCCCACGAGGGCTGCACTGTCTCCTTTTTCTAATCAATGAAACTAATCTCCCCGTGAAGAAGCGGGAATAATCCTATAAGACGAGAAGACCCTATGGAGCTTTAAACAACTGAAACATTTGC-TTTTCTCCTAATTCCTCCCGAGCTCTTTATT-TTTACTTAAGCATTATTATTTCTAGTTTTAGGTTGGGGTGACCACGGAGCAAAACTAAACCTCCATGAAGAAATGAATA-T--TTTTAAGCCACAAACTACTTTTTTAAGCATCAACAA-ATTGACCTTCATTGACCCAATATATTGATCAACGAA-CCAAGTTACCCTAGGGATAACAGCGCAATCTACTTCAAGAGCTCATATCGACAAGTAGGTTTACGACCTCGATGTTGGATCAGGGTATCCTAGTGGTGCAGCCGCTACTAATGGTTCGTTTGTTCAACGATTAAAACCCT--
>DQ502250_A_trivittata
CTGTTTACC--AAAAACATCGCCTCTTGTTCAATTATAGGAGG--TCCAGCCTG-CCCAGTGACTTTG-TTCAACGGCC-GCGGTAT-CCTAACCGTGCG-AAGGTAG-CGTAAT-CACTTGTTCTTTAAATGAGGACTAGTATGAATGG-CCCCACGAGGGCTGCACTGTCTCCTTTTTCTAATCAATGAAACTAATCTCCCCGTGAAGAAGCGGGAATAATCCTATAAGACGAGAAGACCCTATGGAGCTTTAAACAACTGAAACATTTGC-TTTTCTCCTAATTCCTCCCGAGCTCTTTATT-TTTACTTAAGCATTATTATTTCTAGTTTTAGGTTGGGGTGACCACGGAGCAAAACTAAACCTCCATGAAGAAATGAATA-T--TTTTAAGCCACAAACTACTTTTTTAAGCATCAACAA-ATTGACCTTCATTGACCCAATATATTGATCAACGAA-CCAAGTTACCCTAGGGATAACAGCGCAATCTACTTCAAGAGCTCATATCGACAAGTAGGTTTACGACCTCGATGTTGGATCAGGGTATCCTAGTGGTGCAGCCGCTACTAATGGTTCGTTTGTTCAACGATTAAAACCCT--
>DQ502112_A_trivittata
CTGTTTACC--AAAAACATCGCCTCTTGTTCAATTATAGGAGG--TCCAGCCTG-CCCAGTGACTTTG-TTCAACGGCC-GCGGTAT-CCTAACCGTGCG-AAGGTAG-CGTAAT-CACTTGTTCTTTAAATGAGGACTAGTATGAATGG-CCCCACGAGGGCTGCACTGTCTCCTTTTTCTAATCAATGAAACTAATCTCCCCGTGAAGAAGCGGGAATAATCCTATAAGACGAGAAGACCCTATGGAGCTTTAAACAACTGAAACATTTGC-TTTTCTCCTAATTCCTCCCGAGCTCTTTATT-TTTACTTAAGCATTATTATTTCTAGTTTTAGGTTGGGGTGACCACGGAGCAAAACTAAACCTCCATGAAGAAATGAATA-T--TTTTAAGCCACAAACTACTTTTTTAAGCATCAACAA-ATTGACCTTCATTGACCCAATATATTGATCAACGAA-CCAAGTTACCCTAGGGATAACAGCGCAATCTACTTCAAGAGCTCATATCGACAAGTAGGTTTACGACCTCGATGTTGGATCAGGGTATCCTAGTGGTGCAGCCGCTACTAATGGTTCGTTTGTTCAACGATTAAAACCCT--
>DQ502148_A_trivittata
CTGTTTACC--AAAAACATCGCCTCTTGTTCAATTATAGGAGG--TCCAGCCTG-CCCAGTGACTTTG-TTCAACGGCC-GCGGTAT-CCTAACCGTGCG-AAGGTAG-CGTAAT-CACTTGTTCTTTAAATGAGGACTAGTATGAATGG-CCCCACGAGGGCTGCACTGTCTCCTTTTTCTAATCAATGAAACTAATCTCCCCGTGAAGAAGCGGGAATAATCCTATAAGACGAGAAGACCCTATGGAGCTTTAAACAACTGAAACATTTGC-TTTTCTCCTAATTCCTCCCGAGCTCTTTATT-TTTACTTAAGCATTATTATTTCTAGTTTTAGGTTGGGGTGACCACGGAGCAAAACTAAACCTCCATGAAGAAATGAATA-T--TTTTAAGCCACAAACTACCTTTTTAAGCATCAACAA-ATTGACCTTCATTGACCCAATATATTGATCAACGAA-CCAAGTTACCCTAGGGATAACAGCGCAATCTACTTCAAGAGCTCATATCGACAAGTAGGTTTACGACCTCGATGTTGGATCAGGGTATCCTAGTGGTGCAGCCGCTACTAATGGTTCGTTTGTTCAACGATTAAAACCCT--
>DQ502147_A_trivittata
CTGTTTACC--AAAAACATCGCCTCTTGTTCAATTATAGGAGG--TCCAGCCTG-CCCAGTGACTTTG-TTCAACGGCC-GCGGTAT-CCTAACCGTGCG-AAGGTAG-CGTAAT-CACTTGTTCTTTAAATGAGGACTAGTATGAATGG-CCCCACGAGGGCTGCACTGTCTCCTTTTTCTAATCAATGAAACTAATCTCCCCGTGAAGAAGCGGGAATAATCCTATAAGACGAGAAGACCCTATGGAGCTTTAAACAACTGAAACATTTGC-TTTTCTCCTAATTCCTCCCGAGCTCTTTATT-TTTACTTAAGCATTATTATTTCTAGTTTTAGGTTGGGGTGACCACGGAGCAAAACTAAACCTCCATGAAGAAATGAATA-T--TTTTAAGCCACAAACTACCTTTTTAAGCATCAACAA-ATTGACCTTCATTGACCCAATATATTGATCAACGAA-CCAAGTTACCCTAGGGATAACAGCGCAATCTACTTCAAGAGCTCATATCGACAAGTAGGTTTACGACCTCGATGTTGGATCAGGGTATCCTAGTGGTGCAGCCGCTACTAATGGTTCGTTTGTTCAACGATTAAAACCCT--
>DQ502079_A_trivittata
CTGTTTACC--AAAAACATCGCCTCTTGTTCAATTATAGGAGG--TCCAGCCTG-CCCAGTGACTTTG-TTCAACGGCC-GCGGTAT-CCTAACCGTGCG-AAGGTAG-CGTAAT-CACTTGTTCTTTAAATGAGGACTAGTATGAATGG-CCCCACGAGGGCTGCACTGTCTCCTTTTTCTAATCAATGAAACTAATCTCCCCGTGAAGAAGCGGGAATAATCCTATAAGACGAGAAGACCCTATGGAGCTTTAAACAACTGAAACATTTGC-TTTTCTCCTAGTTCCTCCCGAGCTCTTTATT-TTTACTTAAGCATTATTATTTCTAGTTTTAGGTTGGGGTGACCACGGAGCAAAACTAAACCTCCATGAAGAAATGAATA-T--TTTTAAGCCACAAACTACCTTTTTAAGCATCAACAA-ATTGACCTTCATTGACCCAATATATTGATCAACGAA-CCAAGTTACCCTAGGGATAACAGCGCAATCTACTTCAAGAGCTCATATCGACAAGTAGGTTTACGACCTCGATGTTGGATCAGGGTATCCTAGTGGTGCAGCCGCTACTAATGGTTCGTTTGTTCAACGATTAAAACCCT--
>MZ568729_A_trivittata
--------------------------------------GGAGG--TCCAGCCTG-CCCAGTGACTTTG-TTCAACGGCC-GCGGTAT-CCTAACCGTGCG-AAGGTAG-CGTAAT-CACTTGTTCTTTAAATGAGGACTAGTATGAATGG-CCCCACGAGGGCTGCACTGTCTCCTTTTTCTAATCAATGAAACTAATCTCCCCGTGAAGAAGCGGGAATTATCCTATAAGACGAGAAGACCCTATGGAGCTTTAAACAATTGAAACATTTGC-TTTTCTCCTAACTCCTCCCGAGCTCTTTATT-TTTATTTAAGCATTATTATTTCTAGTTTTAGGTTGGGGTGACCACGGAGCAAAACTAAACCTCCATGAAGAAATGAATA-T--TTTTAAGCCACAAACTACTTTTTTAAGCATCAACAA-ATTGACCTTCATTGACCCAATATATTGATCAACGAA-CCAAGTTACCCTAGGGATAACAGCGCAATCTACTTCAAGAGCTCATATCGACAAGTAGGTTTACGACCTCGATGTTGGATCAGGGTATCCTAGTGGTGCAGCCGCTACTAATGGTTCGTTTGTTCAACGATTAAAACCCT--
>MZ568728_A_trivittata
--------------------------------------GGAGG--TCCAGCCTG-CCCAGTGACTTTG-TTCAACGGCC-GCGGTAT-CCTAACCGTGCG-AAGGTAG-CGTAAT-CACTTGTTCTTTAAATGAGGACTAGTATGAATGG-CCCCACGAGGGCTGCACTGTCTCCTTTTTCTAATCAATGAAACTAATCTCCCCGTGAAGAAGCGGGAATTATCCTATAAGACGAGAAGACCCTATGGAGCTTTAAACAATTGAAACATTTGC-TTTTCTCCTAACTCCTCCCGAGCTCTTTATT-TTTATTTAAGCATTATTATTTCTAGTTTTAGGTTGGGGTGACCACGGAGCAAAACTAAACCTCCATGAAGAAATGAATA-T--TTTTAAGCCACAAACTACTTTTTTAAGCATCAACAA-ATTGACCTTCATTGACCCAATATATTGATCAACGAA-CCAAGTTACCCTAGGGATAACAGCGCAATCTACTTCAAGAGCTCATATCGACAAGTAGGTTTACGACCTCGATGTTGGATCAGGGTATCCTAGTGGTGCAGCCGCTACTAATGGTTCGTTTGTTCAACGATTAAAACCCT--
>MZ568715_A_trivittata
--------------------------------------GGAGG--TCCAGCCTG-CCCAGTGACTTTG-TTCAACGGCC-GCGGTAT-CCTAACCGTGCG-AAGGTAG-CGTAAT-CACTTGTTCTTTAAATGAGGACTAGTATGAATGG-CCCCACGAGGGCTGCACTGTCTCCTTTTTCTAATCAATGAAACTAATCTCCCCGTGAAGAAGCGGGAATTATCCTATAAGACGAGAAGACCCTATGGAGCTTTAAACAATTGAAACATTTGC-TTTTCTCCTAACTCCTCCCGAGCTCTTTATT-TTTATTTAAGCATTATTATTTCTAGTTTTAGGTTGGGGTGACCACGGAGCAAAACTAAACCTCCATGAAGAAATGAATA-T--TTTTAAGCCACAAACTACTTTTTTAAGCATCAACAA-ATTGACCTTCATTGACCCAATATATTGATCAACGAA-CCAAGTTACCCTAGGGATAACAGCGCAATCTACTTCAAGAGCTCATATCGACAAGTAGGTTTACGACCTCGATGTTGGATCAGGGTATCCTAGTGGTGCAGCCGCTACTAATGGTTCGTTTGTTCAACGATTAAAACCCT--
>MZ568712_A_trivittata
--------------------------------------GGAGG--TCCAGCCTG-CCCAGTGACTTTG-TTCAACGGCC-GCGGTAT-CCTAACCGTGCG-AAGGTAG-CGTAAT-CACTTGTTCTTTAAATGAGGACTAGTATGAATGG-CCCCACGAGGGCTGCACTGTCTCCTTTTTCTAATCAATGAAACTAATCTCCCCGTGAAGAAGCGGGAATTATCCTATAAGACGAGAAGACCCTATGGAGCTTTAAACAATTGAAACATTTGC-TTTTCTCCTAACTCCTCCCGAGCCCTTTATT-TTTATTTAAGCATTATTATTTCTAGTTTTAGGTTGGGGTGACCACGGAGCAAAACTAAACCTCCATGAAGAAATGAATA-T--TTTTAAGCCACAAACTACTTTTTTAAGCATCAACAA-ATTGACCTTCATTGACCCAATATATTGATCAACGAA-CCAAGTTACCCTAGGGATAACAGCGCAATCTACTTCAAGAGCTCATATCGACAAGTAGGTTTACGACCTCGATGTTGGATCAGGGTATCCTAGTGGTGCAGCCGCTACTAATGGTTCGTTTGTTCAACGATTAAAACCCT--
>MZ568673_A_trivittata
--------------------------------------GGAGG--TCCAGCCTG-CCCAGTGACTTTG-TTCAACGGCC-GCGGTAT-CCTAACCGTGCG-AAGGTAG-CGTAAT-CACTTGTTCTTTAAATGAGGACTAGTATGAATGG-CCCCACGAGGGCTGCACTGTCTCCTTTTTCTAATCAATGAAACTAATCTCCCCGTGAAGAAGCGGGAATTATCCTATAAGACGAGAAGACCCTATGGAGCTTTAAACAATTGAAACATTTGC-TTTTCTCCTAATTCCTCCCGAGCTCTTTATT-TTTACTTAAGCATTATTATTTCTAGTTTTAGGTTGGGGTGACCACGGAGCAAAACTAAACCTCCATGAAGAAATGAATA-T--TTTTAAGCCACAAACTACTTTTTTAAGCATCAACAA-ATTGACCTTCATTGACCCAATATATTGATCAACGAA-CCAAGTTACCCTAGGGATAACAGCGCAATCTACTTCAAGAGCTCATATCGACAAGTAGGTTTACGACCTCGATGTTGGATCAGGGTATCCTAGTGGTGCAGCCGCTACTAATGGTTCGTTTGTTCAACGATTAAAACCCT--
>MZ568672_A_trivittata
--------------------------------------GGAGG--TCCAGCCTG-CCCAGTGACTTTG-TTCAACGGCC-GCGGTAT-CCTAACCGTGCG-AAGGTAG-CGTAAT-CACTTGTTCTTTAAATGAGGACTAGTATGAATGG-CCCCACGAGGGCTGCACTGTCTCCTTTTTCTAATCAATGAAACTAATCTCCCCGTGAAGAAGCGGGAATTATCCTATAAGACGAGAAGACCCTATGGAGCTTTAAACAATTGAAACATTTGC-TTTTCTCCTAATTCCTCCCGAGCTCTTTATT-TTTACTTAAGCATTATTATTTCTAGTTTTAGGTTGGGGTGACCACGGAGCAAAACTAAACCTCCATGAAGAAATGAATA-T--TTTTAAGCCACAAACTACTTTTTTAAGCATCAACAA-ATTGACCTTCATTGACCCAATATATTGATCAACGAA-CCAAGTTACCCTAGGGATAACAGCGCAATCTACTTCAAGAGCTCATATCGACAAGTAGGTTTACGACCTCGATGTTGGATCAGGGTATCCTAGTGGTGCAGCCGCTACTAATGGTTCGTTTGTTCAACGATTAAAACCCT--
>MZ568683_A_trivittata
--------------------------------------GGAGG--TCCAGCCTG-CCCAGTGACTTTG-TTCAACGGCC-GCGGTAT-CCTAACCGTGCG-AAGGTAG-CGTAAT-CACTTGTTCTTTAAATGAGGACTAGTATGAATGG-CCCCACGAGGGCTGCACTGTCTCCTTTTTCTAATCAATGAAACTAATCTCCCCGTGAAGAAGCGGGAATAATCCTATAAGACGAGAAGACCCTATGGAGCTTTAAACAACTGAAACATTTGC-TTTTCTCCTAGTTCCTCCCGAGCTCTTTATT-TTTACTTAAGCATTATTATTTCTAGTTTTAGGTTGGGGTGACCACGGAGCAAAACTAAACCTCCATGAAGAAATGAATA-T--TTTTAAGCCACAAACTACCTTTTTAAGCATCAACAA-ATTGACCTTCATTGACCCAATATATTGATCAACGAA-CCAAGTTACCCTAGGGATAACAGCGCAATCTACTTCAAGAGCTCATATCGACAAGTAGGTTTACGACCTCGATGTTGGATCAGGGTATCCTAGTGGTGCAGCCGCTACTAATGGTTCGTTTGTTCAACGATTAAAACCCT--
>MZ568726_A_trivittata
----------------------------------------AGG--TCCAGCCTG-CCCAGTGACTTTG-TTCAACGGCC-GCGGTAT-CCTAACCGTGCG-AAGGTAG-CGTAAT-CACTTGTTCTTTAAATGAGGACTAGTATGAATGG-CCCCACGAGGGCTGCACTGTCTCCTTTTTCTAATCAATGAAACTAATCTCCCCGTGAAGAAGCGGGAATTATCCTATAAGACGAGAAGACCCTATGGAGCTTTAAACAACTGAAACATTTGC-TTTTCTCCTAACTCCTCCCGAGCTCTTTATT-TTTATTTAAGCATTATTATTTCTAGTTTTAGGTTGGGGTGACCACGGAGCAAAACTAAACCTCCATGAAGAAATGAATA-T--TTTTAAGCCACAAACTACTTTTTTAAGCATCAACAA-ATTGACCTTCATTGACCCAATATATTGATCAACGAA-CCAAGTTACCCTAGGGATAACAGCGCAATCTACTTCAAGAGCTCATATCGACAAGTAGGTTTACGACCTCGATGTTGGATCAGGGTATCCTAGTGGTGCAGCCGCTACTAATGGTTCGTTTGTTCAACGATTAAAACCCT--
>MZ568724_A_trivittata
----------------------------------------AGG--TCCAGCCTG-CCCAGTGACTTTG-TTCAACGGCC-GCGGTAT-CCTAACCGTGCG-AAGGTAG-CGTAAT-CACTTGTTCTTTAAATGAGGACTAGTATGAATGG-CCCCACGAGGGCTGCACTGTCTCCTTTTTCTAATCAATGAAACTAATCTCCCCGTGAAGAAGCGGGAATTATCCTATAAGACGAGAAGACCCTATGGAGCTTTAAACAACTGAAACATTTGC-TTTTCTCCCAACTCCTCCCGAGCCCTTTATT-TTTATTTAAGCATTATTATTTCTAGTTTTAGGTTGGGGTGACCACGGAGCAAAACTAAACCTCCATGAAGAAATGAATA-T--TTTTAAGCCACAAACTACTTTTTTAAGCATCAACAA-ATTGACCTTCATTGACCCAATATATTGATCAACGAA-CCAAGTTACCCTAGGGATAACAGCGCAATCTACTTCAAGAGCTCATATCGACAAGTAGGTTTACGACCTCGATGTTGGATCAGGGTATCCTAGTGGTGCAGCCGCTACTAATGGTTCGTTTGTTCAACGATTAAAACCCT--
>MZ568667_A_trivittata
----------------------------------------AGG--TCCAGCCTG-CCCAGTGACTTTG-TTCAACGGCC-GCGGTAT-CCTAACCGTGCG-AAGGTAG-CGTAAT-CACTTGTTCTTTAAATGAGGACTAGTATGAATGG-CCCCACGAGGGCTGCACTGTCTCCTTTTTCTAATCAATGAAACTAATCTCCCCGTGAAGAAGCGGGAATTATCCTATAAGACGAGAAGACCCTATGGAGCTTTAAACAATTGAAACATTTGC-TTTTCTCCTAATTCCTCCCGAGCTCTTTATT-TTTACTTAAGCATTATTATTTCTAGTTTTAGGTTGGGGTGACCACGGAGCAAAACTAAACCTCCATGAAGAAATGAATA-T--TTTTAAGCCACAAACTACTTTTTTAAGCATCAACAA-ATTGACCTTCATTGACCCAATATATTGATCAACGAA-CCAAGTTACCCTAGGGATAACAGCGCAATCTACTTCAAGAGCTCATATCGACAAGTAGGTTTACGACCTCGATGTTGGATCAGGGTATCCTAGTGGTGCAGCCGCTACTAATGGTTCGTTTGTTCAACGATTAAAACCCT--
>MZ568720_A_trivittata
-------------------------------------AGGAGG--TCCAGCCTG-CCCAGTGACTTTG-TTCAACGGCC-GCGGTAT-CCTAACCGTGCG-AAGGTAG-CGTAAT-CACTTGTTCTTTAAATGAGGACTAGTATGAATGG-CCCCACGAGGGCTGCACTGTCTCCTTTTTCTAATCAATGAAACTAATCTCCCCGTGAAGAAGCGGGAATTATCCTATAAGACGAGAAGACCCTATGGAGCTTTAAACAACTGAAACATTTGC-TTTTCTCCCAACTCCTCCCGAGCCCTTTATT-TTTATTTAAGCATTATTATTTCTAGTTTTAGGTTGGGGTGACCACGGAGCAAAACTAAACCTCCATGAAGAAATGAATA-T--TTTTAAGCCACAAACTACTTTTTTAAGCATCAACAA-ATTGACCTTCATTGACCCAATATATTGATCAACGAA-CCAAGTTACCCTAGGGATAACAGCGCAATCTACTTCAAGAGCTCATATCGACAAGTAGGTTTACGACCTCGATGTTGGATCAGGGTATCCTAGTGGTGCAGCCGCTACTAATGGTTCGTTTGTTCAACGATTAAAACCCT--
>MZ568718_A_trivittata
--------------------------------------GGAGG--TCCAGCCTG-CCCAGTGACTTTG-TTCAACGGCC-GCGGTAT-CCTAACCGTGCG-AAGGTAG-CGTAAT-CACTTGTTCTTTAAATGAGGACTAGTATGAATGG-CCCCACGAGGGCTGCACTGTCTCCTTTTTCTAATCAATGAAACTAATCTCCCCGTGAAGAAGCGGGAATTATCCTATAAGACGAGAAGACCCTATGGAGCTTTAAACAATTGAAACATTTGC-TTTTCTCCTAACTCCTCCCGAGCTCTTTA-T-TTTATTTAAGCATTATTATTTCTAGTTTTAGGTTGGGGTGACCACGGAGCAAAACTAAACCTCCATGAAGAAATGAATA-T--TTTTAAGCCACAAACTACTTTTTTAAGCATCAACAA-ATTGACCTTCATTGACCCAATATATTGATCAACGAA-CCAAGTTACCCTAGGGATAACAGCGCAATCTACTTCAAGAGCTCATATCGACAAGTAGGTTTACGACCTCGATGTTGGATCAGGGTATCCTAGTGGTGCAGCCGCTACTAATGGTTCGTTTGTTCAACGATTAAAACCCT--
>MZ568661_A_trivittata
---------------------------------------GAGG--TCCAGCCTG-CCCAGTGACTTTG-TTCAACGGCC-GCGGTAT-CCTAACCGTGCG-AAGGTAG-CGTAAT-CACTTGTTCTTTAAATGAGGACTAGTATGAATGG-CCCCACGAGAGCTGCACTGTCTCCTTTTTCTAATCAATGAAACTAATCTCCCCGTGAAGAAGCGGGAATTATCCTATAAGACGAGAAGACCCTATGGAGCTTTAAACAATTGAAACATTTGC-TTTTCTCCTAACTCCTCCCGAGCTCTTTATT-TTTATTTAAGCATTATTATTTCTAGTTTTAGGTTGGGGTGACCACGGAGCAAAACTAAACCTCCATGAAGAAATGAATA-T--TTTTAAGCCACAAACTACTTTTTTAAGCATCAACAA-ATTGACCTTCATTGACCCAATATATTGATCAACGAA-CCAAGTTACCCTAGGGATAACAGCGCAATCTACTTCAAGAGCTCATATCGACAAGTAGGTTTACGACCTCGATGTTGGATCAGGGTATCCTAGTGGTGCAGCCGCTACTAATGGTTCGTTTGTTCAACGATTAAAACCCT--
>MZ568717_A_trivittata
----------------------------------TATAGGAGG--TCCNGCCTG-CCCAGTGACTTTG-TTCAACGGCC-GCGGTAT-CCTAACCGTGCG-AAGGTAG-CGTAAT-CACTTGTTCTTTAAATGAGGACTAGTATGAATGG-CCCCACGAGGGCTGCACTGTCTCCTTTTTCTAATCAATGAAACTAATCTCCCCGTGAAGAAGCGGGAATTATCCTATAAGACGAGAAGACCCTATGGAGCTTTAAACAATTGAAACATTTGC-TTTTCTCCTAACTCCTCCCGAGCCCTTTATT-TTTATTTAAGCATTATTATTTCTAGTTTTAGGTTGGGGTGACCACGGAGCAAAACTAAACCTCCATGAAGAAATGAATA-T--TTTTAAGCCACAAACTACTTTTTTAAGCATCAACAA-ATTGACCTTCATTGACCCAATATATTGATCAACGAA-CCAAGTTACCCTAGGGATAACAGCGCAATCTACTTCAAGAGCTCATATCGACAAGTAGGTTTACGACCTCGATGTTGGATCAGGGTATCCTAGTGGTGCAGCCGCTACTAATGGTTCGTTTGTTCAACGATTAAAACCCT--
>DQ502227_A_trivittata
CTGTTTACC--AAAAACATCGCCTCTTGTTCAATTATAGGAGG--TCCAGCCTG-CCCAGTGACTTTG--TCAACGGCC-GCGGTAT-CCTAACCGTGCG-AAGGTAG-CGTAAT-CACTTGTTCTTTAAATGAGGACTAGTATGAATGG-CCCCACGAGGGCTGCACTGTCTCCTTTTTCTAATCAATGAAACTAATCTCCCCGTGAAGAAGCGGGAATTATCCTATAAGACGAGAAGACCCTATGGAGCTTTAAACAATTGAAACATTTGC-TTTTCTCCTAACTCCTCCCGAGCTCTTTATT-TTTATTTAAGCATTATTATTTCTAGTTTTAGGTTGGGGTGACCACGGAGCAAAACTAAACCTCCATGAAGAAATGAATA-T--TTTTAAGCCACAAACTACTTTTTTAAGCATCAACAA-ATTGACCTTCATTGACCCAATATATTGATCAACGAA-CCAAGTTACCCTAGGGATAACAGCGCAATCTACTTCAAGAGCTCATATCGACAAGTAGGTTTACGACCTCGATGTTGGATCAGGGTATCCTAGTGGTGCAGCCGCTACTAATGGTTCGTTTGTTCAACGATTAAAACCCT--
>MZ568708_A_trivittata
-------------------------------------------------------CCCAGTGACTTTG-TTCAACGGCC-GCGGTAT-CCTAACCGTGCG-AAGGTAG-CGTAAT-CACTTGTTCTTTAAATGAGGACTAGTATGAATGG-CCCTACGAGGGCTGCACTGTCTCCTTTTTCTAATCAATGAAACTAATCTCCCCGTGAAGAAGCGGGAATTATCCTATAAGACGAGAAGACCCTATGGAGCTTTAAACAATTGAAACATTTGC-TTTCCTCCTAACTCCTCCCGAGCTCTTTATT-TTTATTTAAGCATTATTATTTCTAGTTTTAGGTTGGGGTGACCACGGAGCAAAACTAAACCTCCATGAAGAAATGAATA-T--TTTTAAGCCACAAACTACTTTTTTAAGCATCAACAA-ATTGACCTTCATTGACCCAATATATTGATCAACGAA-CCAAGTTACCCTAGGGATAACAGCGCAATCTACTTCAAGAGCTCATATCGACAAGTAGGTTTACGACCTCGATGTTGGATCAGGGTATCCTAGTGGTGCAGCCGCTACTAATGGTTCGTTTGTTCAACGATTAAAACCCT--
>MZ568677_A_trivittata
---------------------------------------------TCCAGCCTG-CCCAGTGACTTTG-TTCAACGGCC-GCGGTAT-CCTAACCGTGCG-AAGGTAG-CGTAAT-CACTTGTTCTTTAAATGAGGACTAGTATGAATGG-CCCCACGAGGGCTGCACTGTCTCCTTTTTCTAATCAATGAAACTAATCTCCCCGTGAAGAAGCGGGAATTATCCTATAAGACGAGAAGACCCTATGGAGCTTTAAACAACTGAAACATTTGC-TTTTCTCCTAATTCCTCCCGAGCTCTTTA-T-TTTACTTAAGCATTATTATTTCTAGTTTTAGGTTGGGGTGACCACGGAGCAAAACTAAACCTCCATGAAGAAATGAATA-T--TTTTAAGCCACAAACTACTTTTTTAAGCATCAACAA-ATTGACCTTCATTGACCCAATATATTGATCAACGAA-CCAAGTTACCCTAGGGATAACAGCGCAATCTACTTCAAGAGCTCATATCGACAAGTAGGTTTACGACCTCGATGTTGGATCAGGGTATCCTAGTGGTGCAGCCGCTACTAATGGTTCGTTTGTTCAACGATTAAAACCCT--
>MZ568696_A_trivittata
CTGTTTATC--AAAAACATCGCCTCTTGTTCAATTATAAGAGG--TCCAGCCTG-CCCAGTGACTTTG-TTCAACGGCC-GCGGTAT-CCTAACCGTGCG-AAGGTAG-CGTAAT-CACTTGTTCTTTAAATGAGGACTAGTATGAATGG-CCCCACGAGGGCTGCACTGTCTCCTTTTTCTAATCAATGAAACTAATCTCCCCGTGAAGAAGCGGGAATAATACTATAAGACGAGAAGACCCTATGGAGCTTTAAACAATTGAAACATTTGC-TTTTCTCTTAGCTTCTCCCGAGCTCTTTATT-TTTACTTAAGCATTATTGTTTCTAGTTTTAGGTTGGGGTGACCACGGAGCAAAACTAAACCTCCATGAAGAAATGAATA-T--TTTTAAGCCACAAACTACTTTTTTAAGCATCAACAA-ATTGACCTTCATTGACCCAATATATTGATCAACGAA-CCAAGTTACCCTAGGGATAACAGCGCAATCTACTTCAAGAGCTCATATCGACAAGTAGGTTTACGACCTCGATGTTGGATCAGGGTATCCTAGTGGTGCAGCCGCTACTAACGGTTCGTTTGTTCAACGATTAAAACCCT--
>MZ568695_A_trivittata
CTGTTTATC--AAAAACATCGCCTCTTGTTCAATTATAAGAGG--TCCAGCCTG-CCCAGTGACTTTG-TTCAACGGCC-GCGGTAT-CCTAACCGTGCG-AAGGTAG-CGTAAT-CACTTGTTCTTTAAATGAGGACTAGTATGAATGG-CCCCACGAGGGCTGCACTGTCTCCTTTTTCTAATCAATGAAACTAATCTCCCCGTGAAGAAGCGGGAATAATACTATAAGACGAGAAGACCCTATGGAGCTTTAAACAATTGAAACATTTGC-TTTTCTCTTAGCTTCTCCCGAGCTCTTTATT-TTTACTTAAGCATTATTGTTTCTAGTTTTAGGTTGGGGTGACCACGGAGCAAAACTAAACCTCCATGAAGAAATGAATA-T--TTTTAAGCCACAAACTACTTTTTTAAGCATCAACAA-ATTGACCTTCATTGACCCAATATATTGATCAACGAA-CCAAGTTACCCTAGGGATAACAGCGCAATCTACTTCAAGAGCTCATATCGACAAGTAGGTTTACGACCTCGATGTTGGATCAGGGTATCCTAGTGGTGCAGCCGCTACTAACGGTTCGTTTGTTCAACGATTAAAACCCT--
>MZ568671_A_trivittata
CTGTTTATC--AAAAACATCGCCTCTTGTTCAATTATAAGAGG--TCCAGCCTG-CCCAGTGACTTTG-TTCAACGGCC-GCGGTAT-CCTAACCGTGCG-AAGGTAG-CGTAAT-CACTTGTTCTTTAAATGAGGACTAGTATGAATGG-CCCCACGAGGGCTGCACTGTCTCCTTTTTCTAATCAATGAAACTAATCTCCCCGTGAAGAAGCGGGAATAATACTATAAGACGAGAAGACCCTATGGAGCTTTAAACAATTGAAACATTTGC-TTTTCTCTTAACTTCTCCCGAGCTCTTTATT-TTTACTTAAGCATTATTGTTTCTAGTTTTAGGTTGGGGTGACCACGGAGCAAAACTAAACCTCCATGAAGAAATGAATA-T--TTTTAAGCCACAAACTACTTTTTTAAGCATCAACAA-ATTGACCTTCATTGACCCAATATATTGATCAACGAA-CCAAGTTACCCTAGGGATAACAGCGCAATCTACTTCAAGAGCTCATATCGACAAGTAGGTTTACGACCTCGATGTTGGATCAGGGTATCCTAGTGGTGCAGCCGCTACTAACGGTTCGTTTGTTCAACGATTAAAACCCT--
>MZ568666_A_trivittata
CTGTTTATC--AAAAACATCGCCTCTTGTTCAATTATAAGAGG--TCCAGCCTG-CCCAGTGACTTTG-TTCAACGGCC-GCGGTAT-CCTAACCGTGCG-AAGGTAG-CGTAAT-CACTTGTTCTTTAAATGAGGACTAGTATGAATGG-CCCCACGAGGGCTGCACTGTCTCCTTTTTCTAATCAATGAAACTAATCTCCCCGTGAAGAAGCGGGAATAATACTATAAGACGAGAAGACCCTATGGAGCTTTAAACAATTGAAACATTTGC-TTTTCTCTTAACTTCTCCCGAGCTCTTTATT-TTTACTTAAGCATTATTGTTTCTAGTTTTAGGTTGGGGTGACCACGGAGCAAAACTAAACCTCCATGAAGAAATGAATA-T--TTTTAAGCCACAAACTACTTTTTTAAGCATCAACAA-ATTGACCTTCATTGACCCAATATATTGATCAACGAA-CCAAGTTACCCTAGGGATAACAGCGCAATCTACTTCAAGAGCTCATATCGACAAGTAGGTTTACGACCTCGATGTTGGATCAGGGTATCCTAGTGGTGCAGCCGCTACTAACGGTTCGTTTGTTCAACGATTAAAACCCT--
>MZ568665_A_trivittata
CTGTTTATC--AAAAACATCGCCTCTTGTTCAATTATAAGAGG--TCCAGCCTG-CCCAGTGACTTTG-TTCAACGGCC-GCGGTAT-CCTAACCGTGCG-AAGGTAG-CGTAAT-CACTTGTTCTTTAAATGAGGACTAGTATGAATGG-CCCCACGAGGGCTGCACTGTCTCCTTTTTCTAATCAATGAAACTAATCTCCCCGTGAAGAAGCGGGAATAATACTATAAGACGAGAAGACCCTATGGAGCTTTAAACAATTGAAACATTTGC-TTTTCTCTTAACTTCTCCCGAGCTCTTTATT-TTTACTTAAGCATTATTGTTTCTAGTTTTAGGTTGGGGTGACCACGGAGCAAAACTAAACCTCCATGAAGAAATGAATA-T--TTTTAAGCCACAAACTACTTTTTTAAGCATCAACAA-ATTGACCTTCATTGACCCAATATATTGATCAACGAA-CCAAGTTACCCTAGGGATAACAGCGCAATCTACTTCAAGAGCTCATATCGACAAGTAGGTTTACGACCTCGATGTTGGATCAGGGTATCCTAGTGGTGCAGCCGCTACTAACGGTTCGTTTGTTCAACGATTAAAACCCT--
>MZ568664_A_trivittata
CTGTTTATC--AAAAACATCGCCTCTTGTTCAATTATAAGAGG--TCCAGCCTG-CCCAGTGACTTTG-TTCAACGGCC-GCGGTAT-CCTAACCGTGCG-AAGGTAG-CGTAAT-CACTTGTTCTTTAAATGAGGACTAGTATGAATGG-CCCCACGAGGGCTGCACTGTCTCCTTTTTCTAATCAATGAAACTAATCTCCCCGTGAAGAAGCGGGAATAATACTATAAGACGAGAAGACCCTATGGAGCTTTAAACAATTGAAACATTTGC-TTTTCTCTTAACTTCTCCCGAGCTCTTTATT-TTTACTTAAGCATTATTGTTTCTAGTTTTAGGTTGGGGTGACCACGGAGCAAAACTAAACCTCCATGAAGAAATGAATA-T--TTTTAAGCCACAAACTACTTTTTTAAGCATCAACAA-ATTGACCTTCATTGACCCAATATATTGATCAACGAA-CCAAGTTACCCTAGGGATAACAGCGCAATCTACTTCAAGAGCTCATATCGACAAGTAGGTTTACGACCTCGATGTTGGATCAGGGTATCCTAGTGGTGCAGCCGCTACTAACGGTTCGTTTGTTCAACGATTAAAACCCT--
>MZ568663_A_trivittata
CTGTTTATC--AAAAACATCGCCTCTTGTTCAATTATAAGAGG--TCCAGCCTG-CCCAGTGACTTTG-TTCAACGGCC-GCGGTAT-CCTAACCGTGCG-AAGGTAG-CGTAAT-CACTTGTTCTTTAAATGAGGACTAGTATGAATGG-CCCCACGAGGGCTGCACTGTCTCCTTTTTCTAATCAATGAAACTAATCTCCCCGTGAAGAAGCGGGAATAATACTATAAGACGAGAAGACCCTATGGAGCTTTAAACAATTGAAACATTTGC-TTTTCTCTTAACTTCTCCCGAGCTCTTTATT-TTTACTTAAGCATTATTGTTTCTAGTTTTAGGTTGGGGTGACCACGGAGCAAAACTAAACCTCCATGAAGAAATGAATA-T--TTTTAAGCCACAAACTACTTTTTTAAGCATCAACAA-ATTGACCTTCATTGACCCAATATATTGATCAACGAA-CCAAGTTACCCTAGGGATAACAGCGCAATCTACTTCAAGAGCTCATATCGACAAGTAGGTTTACGACCTCGATGTTGGATCAGGGTATCCTAGTGGTGCAGCCGCTACTAACGGTTCGTTTGTTCAACGATTAAAACCCT--
>MZ568670_A_trivittata
CTGTTTATC--AAAAACATCGCCTCTTGTTCAATTATAAGAGG--TCCAGCCTG-CCCAGTGACTTTG-TTCAACGGCC-GCGGTAT-CCTAACCGTGCG-AAGGTAG-CGTAAT-CACTTGTTCTTTAAATGAGGACTAGTATGAATGG-CCCCACGAGGGCTGCACTGTCTCCTTTTTCTAATCAATGAAACTAATCTCCCCGTGAAGAAGCGGGAATAATACTATAAGACGAGAAGACCCTATGGAGCTTTAAACAATTGAAACATTTGC-TTTTCTCTTAACTTCTCCCGAGCTCTTTATT-TTTACTTAAGCATTATTGTTTCTAGTTTTAGGTTGGGGTGACCACGGAGCAAAACTAAACCTCCATGAAGAAATGAATA-T--TTTTAAGCCACAAGCTACTTTTTTAAGCATCAACAA-ATTGACCTTCATTGACCCAATATATTGATCAACGAA-CCAAGTTACCCTAGGGATAACAGCGCAATCTACTTCAAGAGCTCATATCGACAAGTAGGTTTACGACCTCGATGTTGGATCAGGGTATCCTAGTGGTGCAGCCGCTACTAATGGTTCGTTTGTTCAACGATTAAAACCCT--
>MZ568669_A_trivittata
----------------------------------------AGG--TCCAGCCTG-CCCAGTGACTTTG-TTCAACGGCC-GCGGTAT-CCTAACCGTGCG-AAGGTAG-CGTAAT-CACTTGTTCTTTAAATGAGGACTAGTATGAATGG-CCCCACGAGGGCTGCACTGTCTCCTTTTTCTAATCAATGAAACTAATCTCCCCGTGAAGAAGCGGGAATAATACTATAAGACGAGAAGACCCTATGGAGCTTTAAACAATTGAAACATTTGC-TTTTCTCTTAACTTCTCCCGAGCTCTTTATT-TTTACTTAAGCATTATTGTTTCTAGTTTTAGGTTGGGGTGACCACGGAGCAAAACTAAACCTCCATGAAGAAATGAATA-T--TTTTAAGCCACAAACTACTTTTTTAAGCATCAACAA-ATTGACCTTCATTGACCCAATATATTGATCAACGAA-CCAAGTTACCCTAGGGATAACAGCGCAATCTACTTCAAGAGCTCATATCGACAAGTAGGTTTACGACCTCGATGTTGGATCAGGGTATCCTAGTGGTGCAGCCGCTACTAACGGTTCGTTTGTTCAACGATTAAAACCCT--
>MZ568668_A_trivittata
---------------------------------------GAGG--TCCAGCCTG-CCCAGTGACTTTG-TTCAACGGCC-GCGGTAT-CCTAACCGTGCG-AAGGTAG-CGTAAT-CACTTGTTCTTTAAATGAGGACTAGTATGAATGG-CCCCACGAGGGCTGCACTGTCTCCTTTTTCTAATCAATGAAACTAATCTCCCCGTGAAGAAGCGGGAATAATACTATAAGACGAGAAGACCCTATGGAGCTTTAAACAATTGAAACATTTGC-TTTTCTCTTAACTTCTCCCGAGCTCTTTATT-TTTACTTAAGCATTATTGTTTCTAGTTTTAGGTTGGGGTGACCACGGAGCAAAACTAAACCTCCATGAAGAAATGAATA-T--TTTTAAGCCACAAACTACTTTTTTAAGCATCAACAA-ATTGACCTTCATTGACCCAATATATTGATCAACGAA-CCAAGTTACCCTAGGGATAACAGCGCAATCTACTTCAAGAGCTCATATCGACAAGTAGGTTTACGACCTCGATGTTGGATCAGGGTATCCTAGTGGTGCAGCCGCTACTAACGGTTCGTTTGTTCAACGATTAAAACCCT--
>MZ568710_A_trivittata
--------------------------------------GGAGG--TCCAGCCTG-CCCAGTGACTTTG-TTCAACGGCC-GCGGTAT-CCTAACCGTGCG-AAGGTAG-CGTAAT-CACTTGTTCTTTAAATGAGGACTAGTATGAATGG-CCCCACGAGGGCTGCACTGTCTCCTTTTTCTAATCAATGAAACTAATCTCCCCGTGAAGAAGCGGGAATTATCCTATAAGACGAGAAGACCCTATGGAGCTTTAAACAATTGAAACATTTGC-TTTCCTCCTAACTCCTCCCGAGCTCTTTATT-TTTA---AAGCATTATTATTTCTAGTTTTAGGTTGGGGTGACCACGGAGCAAAACTAAACCTCCATGAAGAAATGAATA-T--TTTTAAGCCACAAACTACTTTTTTAAGCATCAACAA-ATTGACCTTCATTGACCCAATATATTGATCAACGAA-CCAAGTTACCCTAGGGATAACAGCGCAATCTACTTCAAGAGCTCATATCGACAAGTAGGTTTACGACCTCGATGTTGGATCAGGGTATCCTAGTGGTGCAGCCGCTACTAATGGTTCGTTTGTTCAACGATCAAAACCCT--
>MZ568737_A_trivittata
CTGTTTATC--AAAAACATCGCCTCTTGTTCAATTATAGGAGG--TCCAGCCTG-CCCAGTGACTTTG-TTCAACGGCC-GCGGTAT-CCTAACCGTGCG-AAGGTAG-CGTAAT-CACTTGTTCTTTAAATGAGGACTAGTATGAATGG-CCCCACGAGGGCTGCACTGTCTCCTTTTTCTAATCAATGAAACTAATCTCCCCGTGAAGAAGCGGGAATTATACTATAAGACGAGAAGACCCTATGGAGCTTTAAACAATTGAAACATTTGC-TTTTCTCCTAGCTCCTCCCGAGCTCTTTA-T-TTTATTTAAGCATTATTATTTCTAGTTTTAGGTTGGGGTGACCACGGAGCAAAACTAAACCTCCATGAAGAAATGAATA-T--TTTTAAGCCACAAACTACTTTTTTAAGCATCAACAA-ATTGACCTTCATTGACCCAATATATTGATCAACGAA-CCAAGTTACCCTAGGGATAACAGCGCAATCTACTTCAAGAGCTCATATCGACAAGTAGGTTTACGACCTCGATGTTGGATCAGGGTATCCTAGTGGTGCAGCCGCTACTAATGGTTCGTTTGTTCAACGATTAAAACCCT--
>DQ502267_A_trivittata
CTGTTTACC--AAAAACATCGCCTCTTGTTCAATTATAGGAGG--TCCAGCCTG-CCCAGTGACTTTG-TTCAACGGCC-GCGGTAT-CCTAACCGTGCG-AAGGTAG-CGTAAT-CACTTGTTCTTTAAATGAGGACTAGTATGAATGG-CCCCACGAGGGCTGCACTGTCTCCTTTTTCTAATCAATGAAACTAATCTCCCCGTGAAGAAGCGGGAATTATACTATAAGACGAGAAGACCCTATGGAGCTTTAAACAATTGAAACATTTGC-TTTTCTCCTAGCTCCTCCCGAGCTCTTTA-T-TTTATTTAAGCATTATTATTTCTAGTTTTAGGTTGGGGTGACCACGGAGCAAAACTAAACCTCCATGAAGAAATGAATA-T--TTTTAAGCCACAAACTACTTTTTTAAGCATCAACAA-ATTGACCTTCATTGACCCAATATATTGATCAACGAA-CCAAGTTACCCTAGGGATAACAGCGCAATCTACTTCAAGAGCTCATATCGACAAGTAGGTTTACGACCTCGATGTTGGATCAGGGTATCCTAGTGGTGCAGCCGCTACTAATGGTTCGTTTGTTCAACGATTAAAACCCT--
>HQ291002_A_trivittata
CTGTTTACC--AAAAACATCGCCTCTTGTTCAATTATAGGAGG--TCCAGCCTG-CCCAGTGACTTTG-TTCAACGGCC-GCGGTAT-CCTAACCGTGCG-AAGGTAG-CGTAAT-CACTTGTTCTTTAAATGAGGACTAGTATGAATGG-CCCCACGAGGGCTGCACTGTCTCCTTTTTCTAATCAATGAAACTAATCTCCCCGTGAAGAAGCGGGAATTATACTATAAGACGAGAAGACCCTATGGAGCTTTAAACAATTGAAACATTTGC-TTTTCTCCTAGCTCCTCCCGAGCTCTTTA-T-TTTATTTAAGCATTATTATTTCTAGTTTTAGGTTGGGGTGACCACGGAGCAAAACTAAACCTCCATGAAGAAATGAATA-T--TTTTAAGCCACAAACTACTTTTTTAAGCATCAACAA-ATTGACCTTCATTGACCCAATATATTGATCAACGAA-CCAAGTTACCCTAGGGATAACAGCGCAATCTACTTCAAGAGCTCATATCGACAAGTAGGTTTACGACCTCGATGTTGGATCAGGGTATCCTAGTGGTGCAGCCGCTACTAATGGTTCGTTTGTTCAACGATTAAAACCCTAC
>EU342632_A_trivittata
CTGTTTACC--AAAAACATCGCCTCTTGTTCAATTATAGGAGG--TCCAGCCTG-CCCAGTGACTTTG-TTCAACGGCC-GCGGTAT-CCTAACCGTGCG-AAGGTAG-CGTAAT-CACTTGTTCTTTAAATGAGGACTAGTATGAATGG-CCCCACGAGGGCTGCACTGTCTCCTTTTTCTAATCAATGAAACTAATCTCCCCGTGAAGAAGCGGGAATTATACTATAAGACGAGAAGACCCTATGGAGCTTTAAACAATTGAAACATTTGC-TTTTCTCCTAGCTCCTCCCGAGCTCTTTA-T-TTTATTTAAGCATTATTATTTCTAGTTTTAGGTTGGGGTGACCACGGAGCAAAACTAAACCTCCATGAAGAAATGAATA-T--TTTTAAGCCACAAACTACTTTTTTAAGCATCAACAA-ATTGACCTTCATTGACCCAATATATTGATCAACGAA-CCAAGTTACCCTAGGGATAACAGCGCAATCTACTTCAAGAGCTCATATCGACAAGTAGGTTTACGACCTCGATGTTGGATCAGGGTATCCTAGTGGTGCAGCCGCTACCAAT------------------------------
>DQ523077_A_trivittata
--------------------------------------------------------CCAGTGACTTTG-TTCAACGGCC-GCGGTAT-CCTAACCGTGCG-AAGGTAG-CGTAAT-CACTTGTTCTTTAAATGAGGACTAGTATGAATGG-CCCCACGAGGGCTGCACTGTCTCCTTTTTCTAATCAATGAAACTAATCTCCCCGTGAAGAAGCGGGAATAATCCTATAAGACGAGAAGACCCTATGGAGCTTTAAACAACTGAAACATTTGC-TTTTCTCCTAATTCCTCCCGAGCTCTTTATT-TTTACTTAAGCATTATTATTTCTAGTTTTAGGTTGGGGTGACCACGGAGCAAAACTAAACCTCCATGAAGAAATGAATA-T--TTTTAAGCTACAAACTACTTTTTTAAGCATCAACAA-ATTGACCTTCATTGACCCAATATATTGATCAACGAA-CCAAGTTACCCTAGGGATAACAGCGCAATCTACTTCAAGAGCTCATATCGACAAGTAGGTTTACGACCTCGATGTTGGATCAGGGTATCCTAGTGGG---------------------------------------------
>DQ523068_A_trivittata
--------------------------------------------------------CCAGTGACTTTG-TTCAACGGCC-GCGGTAT-CCTAACCGTGCG-AAGGTAG-CGTAAT-CACTTGTTCTTTAAATGAGGACTAGTATGAATGG-CCCCACGAGGGCTGCACTGTCTCCTTTTTCTAATCAATGAAACTAATCTCCCCGTGAAGAAGCGGGGATTATCCTATAAGACGAGAAGACCCTATGGAGCTTTAAACAATTGAAACATTTGC-TTTTCTCCTAATTCCTCCCGAGCTCTTTATT-TTTATTTAAGCATTATTATTTCTAGTTTTAGGTTGGGGTGACCACGGAGCAAAACTAAACCTCCATGAAGAAATGAATA-T--TTTTAAGCCACAAACTACTTTTTTAAGCATCAACAA-ATTGACCTTCATTGACCCAATATATTGATCAACGAA-CCAAGTTACCCTAGGGATAACAGCGCAATCTACTTCAAGAGCTCATATCGACAAGTAGGTTTACGACCTCGATGTTGGATCAGGGTATCCTAGTGGG---------------------------------------------
>DQ523050_A_trivittata
--------------------------------------------------------CCAGTGACTTTG-TTCAACGGCC-GCGGTAT-CCTAACCGTGCG-AAGGTAG-CGTAAT-CACTTGTTCTTTAAATGAGGACTAGTATGAATGG-CCCCACGAGGGCTGCACTGTCTCCTTTTTCTAATCAATGAAACTAATCTCCCCGTGAAGAAGCGGGAATTATCCTATAAGACGAGAAGACCCTATGGAGCTTTAAACAATTGAAACATTTGC-TTTTCTCCTAACTCCTCCCGAGCCCTTTATT-TTTATTTAAGCATTATTATTTCTAGTTTTAGGTTGGGGTGACCACGGAGCAAAACTAAACCTCCATGAAGAAATGAATA-T--TTTTAAGCCACAAACTACTTTTTTAAGCATCAACAA-ATTGACCTTCATTGACCCAATATATTGATCAACGAA-CCAAGTTACCCTAGGGATAACAGCGCAATCTACTTCAAGAGCTCATATCGACAAGTAGGTTTACGACCTCGATGTTGGATCAGGGTATCCTAGTGGG---------------------------------------------
>DQ523029_A_trivittata
--------------------------------------------------------CCAGTGACTTTG-TTCAACGGCC-GCGGTAT-CCTAACCGTGCG-AAGGTAG-CGTAAT-CACTTGTTCTTTAAATGAGGACTAGTATGAATGG-CCCCACGAGGGCTGCACTGTCTCCTTTTTCTAATCAATGAAACTAATCTCCCCGTGAAGAAGCGGGAATTATCCTATAAGACGAGAAGACCCTATGGAGCTTTAAACAATTGAAACATTTGC-TTTTCTCCTAACTCCTCCCGAGCTCTTTATT-TTTATTTAAGCATTATTATTTCTAGTTTTAGGTTGGGGTGACCACGGAGCAAAACTAAACCTCCATGAAGAAATGAATA-T--TTTTAAGCCACAAACTACTTTTTTAAGCATCAACAA-ATTGACCTTCATTGACCCAATATATTGATCAACGAA-CCAAGTTACCCTAGGGATAACAGCGCAATCTACTTCAAGAGCTCATATCGACAAGTAGGTTTACGACCTCGATGTTGGATCAGGGTATCCTAGTGGG---------------------------------------------
>DQ523047_A_trivittata
--------------------------------------------------------CCAGTGACTTTG-TTCAACGGCC-GCGGTAT-CCTAACCGTGCG-AAGGTAG-CGTAAT-CACTTGTTCTTTAAATGAGGACTAGTATGAATGG-CCCCACGAGGGCTGCACTGTCTCCTTTTTCTAATCAATGAAACTAATCTCCCCGTGAAGAAGCGGGAATTATCCTATAAGACGAGAAGACCCTATGGAGCTTTAAACAATTGAAACATTTGC-TTTTCTCCTAACTCCTCCCGAGCCCTTTATT-TTTATTTAAGCATTATTATTTCTAGTTTTAGGTTGGGGTGACCACGGAGCAAAACTAAACCTCCATGAAGAAATGAATA-T--TTTTAAGCCACAAACTACTTTTTTAAGCATCAACAA-ATTGACCTTCATTGACCCAATATATTGATCAACGAA-CCAAGTTACCCTAGGGATAACAGCGCAATCTACTTCAAGAGCTCATATCGACAAGTAGGTTTACGACCTCGATGTTGGATC-------------------------------------------------------------
>DQ523035_A_trivittata
--------------------------------------------------------CCAGTGACTTTG-TTCAACGGCC-GCGGTAT-CCTAACCGTGCG-AAGGTAG-CGTAAT-CACTTGTTCTTTAAATGAGGACTAGTATGAATGG-CCCCACGAGGGCTGCACTGTCTCCTTTTTCTAATCAATGAAACTAATCTCCCCGTGAAGAAGCGGGAATTATCCTATAAGACGAGAAGACCCTATGGAGCTTTAAACAATTGAAACATTTGC-TTTTCTCCTAACTCCTCCCGAGCTCTTTATT-TTTATTTAAGCATTATTATTTCTAGTTTTAGGTTGGGGTGACCACGGAGCAAAACTAAACCTCCATGAAGAAATGAATA-T--TTTTAAGCCACAAACTACTTTTTTAAGCATCAACAA-ATTGACCTTCATTGACCCAATATATTGATCAACGAA-CCAAGTTACCCTAGGGATAACAGCGCAATCTACTTCAAGAGCTCATATCGACAAGTAGGTTTACGACCTCGATGTTGGATCAAGGTATCCTAGTTG----------------------------------------------
>DQ523071_A_trivittata
--------------------------------------------------------CCAGTGACTTTG-TTCAACGGCC-GCGGTAT-CCTAACCGTGCG-AAGGTAG-CGTAAT-CACTTGTTCTTTAAATGAGGACTAGTATGAATGG-CCCCACGAGGGCTGCGCTGTCTCCTTTTTCTAATCAATGAAACTAATCTCCCCGTGAAGAAGCGGGAATTATCCTATAAGACGAGAAGACCCTATGGAGCTTTAAACAATTGAAACATTTGC-TTTTCTCCTAACTCCTCCCGAGCTCTTTATT-TTTATTTAAGCATTATTATTTCTAGTTTTAGGTTGGGGTGACCACGGAGCAAAACTAAACCTCCATGAAGAAATGAATA-T--TTTTAAGCCACAAACTACTTTTTTAAGCATCAACAA-ATTGACCTTCATTGACCCAATATATTGATCAACGAA-CCAAGTTACCCTAGGGATAACAGCGCAATCTACTTCAAGAGCTCATATCGACAAGTAGGTTTACGACCTC-ATGTTGGATCAGGGTATCCTAGTGGG---------------------------------------------
>DQ523036_A_trivittata
--------------------------------------------------------CCAGTGACTTTG-TTCAACGGCC-GCGGTAT-CCTAACCGTGCG-AAGGTAG-CGTAAT-CACTTGTTCTTTAAATGAGGACTAGTATGAATGG-CCCCACGAGGGCTGCACTGTCTCCTTTTTCTAATCAATGAAACTAATCTCCCCGTGAAGAAGCGGGAATTATCCTATAAGACGAGAAGACCCTATGGAGCTTTAAACAACTGAAACATTTGC-TTTTTTCTTAACTTCTCCCGAGCTCTTTATT-TTTACTTAAGCATTATTATTTCTAGTTTTAGGTTGGGGTGACCACGGAGCAAAACTAAACCTCCACGAAGAAATGAATA-T--TTTTAAGCCACAAACTACTTTTTTAAGCATCAACAA-ATTGACCTTCATTGACCCAATATATTGATCAACGAA-CCAAGTTACCCTAGGGATAACAGCGCAATCTACTTCAAGAGCTCATATCGACAAGTAGGTTTACGACCTCGATGTTGGATCANGGTGTCCTGGTGGG---------------------------------------------
>DQ523058_A_trivittata
----------------------------------------------------------------------------------------------------------AG-CGTAAT-CACTTGTTCTTTAAATGAGGACTAGTATGAATGG-CCCCACGAGGGCTGCGCTGTCTCCTTTTTCTAATCAATGAAACTAATCTCCCCGTGAAGAAGCGGGAATTATCCTATAAGACGAGAAGACCCTATGGAGCTTTAAACAATTGAAACATTTGC-TTTTCTCCTAACTCCTCCCGAGCTCTTTATT-TTTATTTAAGCATTATTATTTCTAGTTTTAGGTTGGGGTGACCACGGAGCAAAACTAAACCTCCATGAAGAAATGAATA-T--TTTTAAGCCACAAACTACTTTTTTAAGCATCAACAA-ATTGACCTTCATTGACCCAATATATTGATCAACGAA-CCAAGTTACCCTAGGGATAACAGCGCAATCTACTTCAAGAGCTCATATCGACAAGTAGGTTTACGACCTCGATGTTGGATCAGGGTATCCTAGTGGG---------------------------------------------
>DQ523052_A_trivittata
-------------------------------------------------------------------------------------AT-CCTAACCGTGCG-AAGGTAG-CGTAAT-CACTTGTTCTTTAAATGAGGACTAGTATGAATGG-CCCCACGAGGGCTGCACTGTCTCCTTTTTCTAATCAATGAAACTAATCTCCCCGTGAAGAAGCGGGAATTATCCTATAAGACGAGAAGACCCTATGGAGCTTTAAACAATTGAAACATTTGC-TTTTCTCCTAACTCCTCCCGAGCCCTTTATT-TTTATTTAAGCATTATTATTTCTAGTTTTAGGTTGGGGTGACCACGGAGCAAAACTAAACCTCCATGAAGAAATGAATA-T--TTTTAAGCCACAAACTACTTTTTTAAGCATCAACAA-ATTGACCTTCATTGACCCAATATATTGATCAACGAA-CCAAGTTACCCTAGGGATAACAGCGCAATCTACTTCAAGAGCTCATATCGACAAGTAGGTTTACGACCTCGATGTTGGATCAGGGTATCCTAGTGGG---------------------------------------------
>DQ523021_A_trivittata
--------------------------------------------------------CCAGTGACTTTG-TTCAACGGCC-GCGGTAT-CCCTACCGTGCG-AAGGTAG-CGTAAT-CACTTGTTCTTTAAATGAGGACTAGTATGAATGG-CCCCACGAGGGCTGCACTGTCTCCTTTTTCTAATCAATGAAACTAATCTCCCCGTGAAGAAGCGGGGATTATCCTATAAGACGAGAAGACCCTATGGAGCTTTAAACAATTGAAACATTTGC-TTTTCTCCTAATTCCTCCCGAGCTCTTTATT-TTTATTTAAGCATTATTATTTCTAGTTTTAGGTTGGGGTGACCACGGAGCAAAACTAAACCTCCATGAAGAAATGAATA-T--TTTTAAGCCACAAACTACTTTTTTAAGCATCAACAA-ATTGACCTTCATTGACCCAATATATTGATCAACGAA-CCAAGTTACCCTAGGGATAACAGCGCAATCTACTTCAAGAGCTCATATCGACAAGTAGGTTTACGACCTCGATGTTGGATCAGGGTATCCTAGTG-----------------------------------------------
>DQ523030_A_trivittata
-------------------------------------------------------------GACTTTG-TTCAACGGCC-GCGGTAT-CCTAACCGTGCG-AAGGTAG-CGTAAT-CACTTGTTCTTTAAATGAGGACTAGTATGAATGG-CCCCACGAGGGCTGCGCTGTCTCCTTTTTCTAATCAATGAAACTAATCTCCCCGTGAAGAAGCGGGAATTATCCTATAAGACGAGAAGACCCTATGGAGCTTTAAACAATTGAAACATTTGC-TTTTCTCCTAACTCCTCCCGAGCTCTTTATT-TTTATTTAAGCATTATTATTTCTAGTTTTAGGTTGGGGTGACCACGGAGCAAAACTAAACCTCCATGAAGAAATGAATA-T--TTTTAAGCCACAAACTACTTTTTTAAGCATCAACAA-ATTGACCTTCATTGACCCAATATATTGATCAACGAA-CCAAGTTACCCTAGGGATAACAGCGCAATCTACTTCAAGAGCTCATATCGACAAGTAGGTTTACGACCTCGATGTTGGATCAGGGTATCCTAGTGG----------------------------------------------
>DQ523065_A_trivittata
---------------------------------------------------------------------------GGCC-GCGGTAT-CCTAACCGTGCG-AAGGTAG-CGTAAT-CACTTGTTCTTTAAATGAGGACTAGTATGAATGG-CCCCACGAGGGCTGCACTGTCTCCTTTTTCTAATCAATGAAACTAATCTCCCCGTGAAGAAGCGGGAATAATCCTATAAGACGAGAAGACCCTATGGAGCTTTAAACAACTGAAACATTTGC-TTTTCTCCTAATTCCTCCCGAGCTCTTTATT-TTTACTTAAGCATTATTATTTCTAGTTTTAGGTTGGGGTGACCACGGAGCAAAACTAAACCTCCATGAAGAAATGAATA-T--TTTTAAGCCACAAACTACCTTTTTAAGCATCAACAA-ATTGACCTTCATTGACCCAATATATTGATCAACGAA-CCAAGTTACCCTAGGGATAACAGCGCAATCTACTTCAAGAGCTCATATCGACAAGTAGGTTTACGACCTCGATGTTGGATCAGGGTATCCTAGTGGG---------------------------------------------
>DQ523054_A_trivittata
-----------------------------------------------------------------------------------GTAT-CCTAACCGTGCG-AAGGTAG-CGTAATCCACTTGTTCTTTAAATGAGGACTAGTATGAATGG-CCCCACGAGGGCTGCACTGTCTCCTTTTTCTAATCAATGAAACTAATCTCCCCGTGAAGAAGCGGGAATTATCCTATAAGACGAGAAGACCCTATGGAGCTTTAAACAATTGAAACATTTGC-TTTTCTCCTAACTCCTCCCGAGCCCTTTATT-TTTATTTAAGCATTATTATTTCTAGTTTTAGGTTGGGGTGACCACGGAGCAAAACTAAACCTCCATGAAGAAATGAATA-T--TTTTAAGCCACAAACTACTTTTTTAAGCATCAACAA-ATTGACCTTCATTGACCCAATATATTGATCAACGAA-CCAAGTTACCCTAGGGATAACAGCGCAATCTACTTCAAGAGCTCATATCGACAAGTAGGTTTACGACCTCGATGTTGGATCAGGGTATCCTAGTGGG---------------------------------------------
>DQ523066_A_trivittata
-----------------------------------------------------------------------------------GTAT-CCTAANCGTGCG-AAGGTAG-CGTAAT-CACTTGTTCTTT-AATGAGGACTAGTATGAATGG-CCCCACGAGGGCTGCACTGTCTCCTTTTTCTAATCAATGAAACTAATCTCCCCGTGAAGAAGCGGGAATTATCCTATAAGACGAGAAGACCCTATGGAGCTTTAAACAATTGAAACATTTGC-TTTTCTCCTAACTCCTCCCGAGCCCTTTATT-TTTATTTAAGCATTATTATTTCTAGTTTTAGGTTGGGGTGACCACGGAGCAAAACTAAACCTCCATGAAGAAATGAATA-T--TTTTAAGCCACAAACTACTTTTTTAAGCATCAACAA-ATTGACCTTCATTGACCCAATATATTGATCAACGAA-CCAAGTTACCCTAGGGATAACAGCGCAATCTACTTCAAGAGCTCATATCGACAAGTAGGTTTACGACCTCGATGTTGGATCAGGGTATCCTAGTGG----------------------------------------------
>DQ523031_A_trivittata
-------------------------------------------------------------GACTTTG-TTCAACGGYC-GCGGTAT-CCTAACCGTGCG-AAGGTAG-CGTAAT-CACTTGTTCTTTAAATGAGGACTAGTATGAATGG-CCCCACGAGGGCTGCACTGTCTCCTTTTTCTAATCAATGAAACTAATCTCCCCGTGAAGAAGCGGGAATTATCCTATAAGACGAGAAGACCCTATGGAGCTTTAAACAATTGAAACATTTGC-TTTTCTCCTAACTCCTCCCGAGCTCTTAT-T-TTTATTTAAGCATTATTATTTCTAGTTTTAGGTTGGGGTGACCACGGAGCAAAACTAAACCTCCATGAAGAAATGAATA-T--TTTTAAGCCACAAACTACTTTTTTAAGCATCAACAA-ATTGACCTTCATTGACCCAATATATTGATCAACGAA-CCAAGTTACCCTAGGGATAACAGCGCAATCTACTTCAAGAGCTCATATCGACAAGTAGGTTTACGACCTCGATGTTGGATCAGGGTATCCTAGTGGG---------------------------------------------
>DQ523046_A_trivittata
--------------------------------------------------------CCAGTGACTTTG-TTCAACGGCC-GCGGTATCCCTAACCGTGCG-AAGGTAG-CGTAAT-CACTTGTTCTTTAAATGAGGACTAGTATGAATGG-CCCCACGAGGGCTGCACTGTCTCCTTTTTCTAATCAATGAAACTAATCTCCCCGTGAAGAAGCGGGAATTATCCTATAAGACGAGAAGACCCTATGGAGCTTTAAACAACTGAAACATTTGC-TTTTCTCCTAACTCCTCCCGAGCCCTTTA-T-TTTATTTAAGCATTATTATTTCTAGTTTTAGGTTGGGGTGACCACGGAGCAAAACTAAACCTCCATGAAGAAATGAATA-T--TTTTAAGCCACAAACTACTTTTTTAAGCATCAACAA-ATTGACCTTCATTGACCCAATATATTGATCAACGAA-CCAAGTTACCCTAGGGATAACAGCGCAATCTACTTCAAGAGCTCATATCGACAAGTAGGTTTACGACCTCGATGTTGGATCAGGGTATCCTAGTGGG---------------------------------------------
>AF128569_A_trivittata
-------------------------------------------------------CCCAGTGACTTTG-TTCAACGGCC-GCGGTAT-CCTAACCGTGCG-AAGGTAG-CGTAAT-CACTTGTTCTTTAAATGAGGACTAGTATGAATGG-CCCCACGAGGGCTGCACTGTCTCCTTTTTCTAATCAATGAAACTAATCTCCCCGTGAAGAAGCGGGGATTATCCTATAAGACGAGAAGACCCTATGGAGCTTTAAACAATTGAAACATTTGC-TTTTCTCCTAATTCCTCCCGAGCTCTTTA-T-TTTATTTAAGCATTATTATTTCTAGTTTTAGGTTGGGGTGACCACGGAGCAAAACTAAACCTCCATGAAGAAATGAATA-T--TTTTAAGCCACAAACTACTTTTTTAAGCATCAACAA-ATTGACCTTCATTGACCCAATATATTGATCAACGAA-CCAAGTTACCCTAGGGATAACAGCGCAATCTACTTCAAGAGCTCATATCGACAAGTAGGTTTACGACCTCGATGTTGGATCAGGGTATCCTAGTGGTGCAGCCGCTACTAATG-TTCGTTTGTT------------------
>KX666099_A_munduruku
--------------AACATCGCCTCTTGCTCAATTATAAGAGG--TCCAGCCTG-CCCAGTGACTTTG-TTCAACGGCC-GCGGTAT-CCTAACCGTGCG-AAGGTAG-CGTAAT-CACTTGTTCTTTAAATGAGGACTAGTATGAATGG-CCCCACGAGGGCTGCACTGTCTCCTTTTTCTAATCAATGAAACTAATCTCCCCGTGAAGAAGCGGGGATAATTCTATAAGACGAGAAGACCCTATGGAGCTTTAAACAACTGAAACATTTGC-TTTTCCCTCACCATCTCCTGAGCTCTTTA-T-TTTACTCAAGCATTTTTATTTCTAGTTTTAGGTTGGGGTGACCACGGAGTAAAACTTAACCTCCATGAAGAAATGAATA-T--TTTTAAGCCGCAAACCACTTTTTTAAGCATCAACAA-ATTGACCTTCATTGACCCAATATATTGATCAACGAA-CCAAGTTACCCTAGGGATAACAGCGCAATCTACTTCAAGAGCTCATATCGACAGGTAGGTTTACGACCTCGATGTTGGATCAGGGTATCCTAGTGGTGCAGCCGCTACTAACGGTTCGTTTGTTCAACGATTAAAACCCTAC
>KX666098_A_munduruku
--------------AACATCGCCTCTTGCTCAATTATAAGAGG--TCCAGCCTG-CCCAGTGACTTTG-TTCAACGGCC-GCGGTAT-CCTAACCGTGCG-AAGGTAG-CGTAAT-CACTTGTTCTTTAAATGAGGACTAGTATGAATGG-CCCCACGAGGGCTGCACTGTCTCCTTTTTCTAATCAATGAAACTAATCTCCCCGTGAAGAAGCGGGGATAATTCTATAAGACGAGAAGACCCTATGGAGCTTTAAACAACTGAAACATTTGC-TTTTCCCTCACCATCTCCTGAGCTCTTTA-T-TTTACTCAAGCATTTTTATTTCTAGTTTTAGGTTGGGGTGACCACGGAGTAAAACTTAACCTCCATGAAGAAATGAATA-T--TTTTAAGCCACAAACCACTTTTTTAAGCATCAACAA-ATTGACCTTCATTGACCCAATATATTGATCAACGAA-CCAAGTTACCCTAGGGATAACAGCGCAATCTACTTCAAGAGCTCATATCGACAGGTAGGTTTACGACCTCGATGTTGGATCAGGGTATCCTAGTGGTGCAGCCGCTACTAACGGTTCGTTTGTTCAACGATTAAAACCCTAC
>KU495127_A_picta
-------------------------------------------------------------------G-TTCAACGGCC-GCGGTAT-CCTAACCGTGCG-AAGGTAG-CGTAAT-CACTTGTTCTTTAAATGAGGACTAGTATGAATGG-CCCCACGAGGGCTGCACTGTCTCCTTTTTCTAATCAATGAAACTAATCTCCCCGTGAAGAAGCGGGGATAATTCTATAAGACGAGAAGACCCTATGGAGCTTTAAACAACTGAAACATTTGC-TTTTCCCTCACCATCTCCTGAGCTCTTTA-T-TTTACTCAAGCATTTTTATTTCTAGTTTTAGGTTGGGGTGACCACGGAGTAAAACTTAACCTCCATGAAGAAATGAATA-T--TTTTAAGCCACAAACCACTTTTTTAAGCATCAACAA-ATTGACCTTCATTGACCCAATATATTGATCAACGAA-CCAAGTTACCCTAGGGATAACAGCGCAATCTACTTCAAGAGCTCATATCGACAGGTAGGTTTACGACCTCGATGTTGGATCAGGGTATCCTAGTGGTGCAGCCGCTACTAACGGTTCGTTTGTTCAACGATTAAAACCC---
>HQ290996_A_bilinguis
CTGTTTACC--AAAAACATCGCCTCTTGTCTAATTATAAGAGG--TCCAGCCTG-CCCAGTGACTTTG-TTCAACGGCC-GCGGTAT-CCTAACCGTGCG-AAGGTAG-CGTAAT-CACTTGTTCTTTAAATGAGGACTAGTATGAATGG-CCCCACGAGGGCTGCACTGTCTCCTTTTTCTAATCAATGAAACTAATCTCCCCGTGAAGAAGCGGGGATAATACTATAAGACGAGAAGACCCTATGGAGCTTTAAACAACTGAAACATTTGC-TTTTCTATCAACCTCTTCCGAGCTCTTTA-T-ATTACTTAAGCATTTTTACTTCTAGTTTTAGGTTGGGGTGACCACGGAGCAAAATTAAACCTCCATGAAGAAATGAATA-C--TTTTAAGCCACAAACTACTTTTTTAAGCATCAACAA-ATTGACCTTCATTGACCCAATATATTGATCAACGAA-CCAAGTTACCCTAGGGATAACAGCGCAATCTACTTCAAGAGCTCATATCGACAAGTAGGTTTACGACCTCGATGTTGGATCAGGGTATCCTAGTGGTGCAGCCGCTACTAATGGTTCGTTTGTTCAACGATTAAAACCCTAC
>DQ502225_A_bilinguis
CTGTTTACC--AAAAACATCGCCTCTTGTCTAATTATAAGAGG--TCCAGCCTG-CCCAGTGACTTTG-TTCAACGGCC-GCGGTAT-CCTAACCGTGCG-AAGGTAG-CGTAAT-CACTTGTTCTTTAAATGAGGACTAGTATGAATGG-CCCCACGAGGGCTGCACTGTCTCCTTTTTCTAATCAATGAAACTAATCTCCCCGTGAAGAAGCGGGGATAATACTATAAGACGAGAAGACCCTATGGAGCTTTAAACAACTGAAACATTTGC-TTTTCTATCAACCTCTTCCGAGCTCTTTA-T-ATTACTTAAGCATTTTTACTTCTAGTTTTAGGTTGGGGTGACCACGGAGCAAAATTAAACCTCCATGAAGAAATGAATA-C--TTTTAAGCCACAAACTACTTTTTTAAGCATCAACAA-ATTGACCTTCATTGACCCAATATATTGATCAACGAA-CCAAGTTACCCTAGGGATAACAGCGCAATCTACTTCAAGAGCTCATATCGACAAGTAGGTTTACGACCTCGATGTTGGATCAGGGTATCCTAGTGGTGCAGCCGCTACTAATGGTTCGTTTGTTCAACGATTAAAACCCT--
>DQ502095_A_bilinguis
CTGTTTACC--AAAAACATCGCCTCTTGTCTAATTATAAGAGG--TCCAGCCTG-CCCAGTGACTTTG-TTCAACGGCC-GCGGTAT-CCTAACCGTGCG-AAGGTAG-CGTAAT-CACTTGTTCTTTAAATGAGGACTAGTATGAATGG-CCCCACGAGGGCTGCACTGTCTCCTTTTTCTAATCAATGAAACTAATCTCCCCGTGAAGAAGCGGGGATAATACTATAAGACGAGAAGACCCTATGGAGCTTTAAACAACTGAAACATTTGC-TTTTCTATCAACCTCTTCCGAGCTCTTTA-T-ATTACTTAAGCATTTTTACTTCTAGTTTTAGGTTGGGGTGACCACGGAGCAAAATTAAACCTCCATGAAGAAATGAATA-C--TTTTAAGCCACAAACTACTTTTTTAAGCATCAACAA-ATTGACCTTCATTGACCCAATATATTGATCAACGAA-CCAAGTTACCCTAGGGATAACAGCGCAATCTACTTCAAGAGCTCATATCGACAAGTAGGTTTACGACCTCGATGTTGGATCAGGGTATCCTAGTGGTGCAGCCGCTACTAATGGTTCGTTTGTTCAACGATTAAAACCCT--
>DQ502073_A_bilinguis
CTGTTTACC--AAAAACATCGCCTCTTGTCTAATTATAAGAGG--TCCAGCCTG-CCCAGTGACTTTG-TTCAACGGCC-GCGGTAT-CCTAACCGTGCG-AAGGTAG-CGTAAT-CACTTGTTCTTTAAATGAGGACTAGTATGAATGG-CCCCACGAGGGCTGCACTGTCTCCTTTTTCTAATCAATGAAACTAATCTCCCCGTGAAGAAGCGGGGATAATACTATAAGACGAGAAGACCCTATGGAGCTTTAAACAACTGAAACATTTGC-TTTTCTATTAACCTCTTCCGAGCTCTTTA-T-ATTACTTAAGCATTTTTACTTCTAGTTTTAGGTTGGGGTGACCACGGAGCAAAATTAAACCTCCATGAAGAAATGAATA-C--TTTTAAGCCACAAACTACTTTTTTAAGCATCAACAA-ATTGACCTTCATTGACCCAATATATTGATCAACGAA-CCAAGTTACCCTAGGGATAACAGCGCAATCTACTTCAAGAGCTCATATCGACAAGTAGGTTTACGACCTCGATGTTGGATCAGGGTATCCTAGTGGTGCAGCCGCTACTAATGGTTCGTTTGTTCAACGATTAAAACCCT--
>EU342612_A_bilinguis
CTGTTTACC--AAAAACATCGCCTCTTGTCTAATTATAAGAGG--TCCAGCCTG-CCCAGTGACTTTG-TTCAACGGCC-GCGGTAT-CCTAACCGTGCG-AAGGTAG-CGTAAT-CACTTGTTCTTTAAATGAGGACTAGTATGAATGG-CCCCACGAGGGCTGCACTGTCTCCTTTTTCTAATCAATGAAACTAATCTCCCCGTGAAGAAGCGGGGATAACACTATAAGACGAGAAGACCCTATGGAGCTTTAAACAACTGAAACATTTGC-TTTTCTATTAGCCTCTTACGAGCTCTTTA-T-TTTACTCAAGCATTTTTACTTCTAGTTTTAGGTTGGGGTGACCACGGAGCAAAATTAAACCTCCATGAAGAAATGAATA-C--TTTTAAGCCACAAACTACTTTTTTAAGCATCAACAA-ATTGACCTTCATTGACCCAATATATTGATCAACGAA-CCAAGTTACCCTAGGGATAACAGCGCAATCTACTTCAAGAGCTCATATCGACAAGTAGGTTTACGACCTCGATGTTGGATCAGGGTATCCTAGTGGTGCAGCCGCTACTAATGGTTCGTTTGTTCAACGATTAAAACCCTAC
>AY364571_A_bilinguis
CTGTTTACC--AAAAACATCGCCTCTTGTCTAATTATAAGAGG--TCCAGCCTG-CCCAGTGACTTTG-TTCAACGGCC-GCGGTAT-CCTAACCGTGCG-AAGGTAG-CGTAAT-CACTTGTTCTTTAAATGAGGACTAGTATGAATGG-CCCCACGAGGGCTGCACTGTCTCCTTTTTCTAATCAATGAAACTAATCTCCCCGTGAAGAAGCGGGGATAGCACTATAAGACGAGAAGACCCTATGGAGCTTTAAACAACTGAGACATTTGC-TTTTCTATTAGCCTCTTCCGAGCTCTTTA-T-TTTACTTAAGCATTTTTACTTCTAGTTTTAGGTTGGGGTGACCACGGAGCAAAATTAAACCTCCATGAAGAAATGAATA-C--TTTTAAGCCACAAACTACTTTTTTAAGCATCAACAA-ATTGACCTTCATTGACCCAATATATTGATCAACGAA-CCAAGTTACCCTAGGGATAACAGCGCAATCTACTTCAAGAGCTCATATCGACAAGTAGGTTTACGACCTCGATGTTGGATCAGGGTATCCTAGTGGTGCAGCCGCTACTAATGGTTCGTTTGTTCAACGATTAAAACCCTAC
>AF128557_A_bilinguis
-------------------------------------------------------CCCAGTGACTTTG-TTCAACGGCC-GCGGTAT-CCTAACCGTGCG-AAGGTAG-CGTAAT-CACTTGTTCTTTAAATGAGGACTAGTATGAATGG-CCCCACGAGGGCTGCACTGTCTCCTTTTTCTAATCAATGAAACTAATCTCCCCGTGAAGAAGCGGGGATAACGCTATAAGACGAGAAGACCCTATGGAGCTTTAAACAACTGAAGCATTTGC-TTTTCTATTAGCCTCTTCCGAGCTCTTTA-T-CTTACTTAAGCATTTTTACTTCTAGTTTTAGGTTGGGGTGACCACGGAGCAAAATTAAACCTCCATGAAGAAATGAATA-C--TTTTAAGCCACAAACTACTTTTTTAAGCATCAACAA-ATTGACCTTCATTGACCCAATATATTGATCAACGAA-CCAAGTTACCCTAGGGATAACAGCGCAATCTACTTCAAGAGCTCATATCGACAAGTAGGTTTACGACCTCGATGTTGGATCAGGGTATCCTAGTGGTGCAGCCGCTACTAATGGTTCGTTTGTT------------------
>DQ502124_A_flavopicta
CTGTTTACC--AAAAACATCGCCTCTTGCCCAATTATAAGAGG--TCCAGCCTG-CCCAGTGACTTTG-TTCAACGGCC-GCGGTAT-CCTAACCGTGCG-AAGGTAG-CGTAAT-CACTTGTTCTTTAAATGAGGACTAGTATGAATGG-CCCCACGAGGGCTGCACTGTCTCCTTTTTCTAATCAATGAAACTAATCTCCCCGTGAAGAAGCGGGGATAACTCTATAAGACGAGAAGACCCTATGGAGCTTTAAACAACTGAAACATTTGC-TTTTCCCTTAACATCTCCTGAGCTCTTTA-C-TTTATTTAAGCATTTTTATTTCTAGTTTTAGGTTGGGGTGACCACGGAGTAAAACTTAACCTCCATGAAGAAATGAATA-T--TTTTAAGCCACAAACTACTCTTTTAAGCATCAACAA-ATTGACCTTCATTGACCCAATATATTGATCAACGAA-CCAAGTTACCCTAGGGATAACAGCGCAATCTACTTCAAGAGCTCATATCGACAAGTAGGTTTACGACCTCGATGTTGGATCAGGGTATCCTAGTGGTGCAGCCGCTACTAATGGTTCGTTTGTTCAACGATTAAAACCCT--
>DQ523074_A_bilinguis
-------------------------------------------------------------------------------------------------GCG-AAGGTAG-CGTAAT-CACTTGTTCTTTAAATGAGGACTAGTATGAATGG-CCCCACGAGGGCTGCACTGTCTCCTTTTTCTAATCAATGAAACTAATCTCCCCGTGAAGAAGCGGGGATAACGCTATAAGACGAGAAGACCCTATGGAGCTTTAAACAACTGAAGCATTTGC-TTTTCTATTAGCCTCTTCCGAGCTCTTTA-T-CTTACTTAAGCATTTTTACTTCTAGTTTTAGGTTGGGGTGACCACGGAGCAAAATTAAACCTCCATGAAGAAATGAATA-C--TTTTAAGCCACAAACTACTTTTTTAAGCATCAACAA-ATTGACCTTCATTGACCCAATATATTGATCAACGAA-CCAAGTTACCCTAGGGATAACAGCGCAATCTACTTCAAGAGCTCATATCAACAAGTAGGTTTACGACCTCGATGTTGGATCAGG-TATCCTAGTG-----------------------------------------------
>KJ940455_A_picta
CTGTTTACC--AAAAACATCGCCTCTTGATCAATTATAAGAGG--TCCAGCCTG-CCCAGTGACTTTG-TTCAACGGCC-GCGGTAT-CCTAACCGTGCG-AAGGTAG-CGTAAT-CACTTGTTCTTTAAATGAGGACTAGTATGAATGG-CCCCACGAGGGCTGCACTGTCTCCTTTTTCTAATCAATGAAACTAATCTCCCCGTGAAGAAGCGGGAATAATCCTATAAGACGAGAAGACCCTATGGAGCTTTAAACAATTGAAACATTTGC-TTTCTTCTTAACCTCTTCCGAGCTCTTTA-T-TTTACTTAAGCATTTTTATTTCTAGTTTTAGGTTGGGGTGACCACGGAGCAAAACTTAACCTCCATGAAGAAATGAACA-TATTTTTAAGCCACAAACTACCCTTTTAAGCATCAACAA-ATTGACCTTCATTGACCCAATATATTGATCAACGAA-CCAAGTTACCCTAGGGATAACAGCGCAATCTACTTCAAGAGCTCATATCGACAAGTAGGTTTACGACCTCGATGTTGGATCAGGGTATCCTAGTGGTGCAGCCGCTACTAACG-----------------------------
>DQ502252_A_picta
CTGTTTACC--AAAAACATCGCCTCTTGATCAATTATAAGAGG--TCCAGCCTG-CCCAGTGACTTTG-TTCAACGGCC-GCGGTAT-CCTAACCGTGCG-AAGGTAG-CGTAAT-CACTTGTTCTTTAAATGAGGACTAGTATGAATGG-TCCCACGAGGGCTGCACTGTCTCCTTTTTCTAATCAATGAAACTAATCTCCCCGTGAAGAAGCGGGAATAATCCTATAAGACGAGAAGACCCTATGGAGCTTTAAACAATTGAAACATTTGC-TTTCTTCTTAACCTCTTCCGAGCTCTTTA-T-TTTACTTAAGCATTTTTATTTCTAGTTTTAGGTTGGGGTGACCACGGAGCAAAACTTAACCTCCATGAAGAAATGAACA-TATTTTTAAGCCACAAACTACCCTTTTAAGCATCAACAA-ATTGACCTTCATTGACCCAATATATTGATCAACGAA-CCAAGTTACCCTAGGGATAACAGCGCAATCTACTTCAAGAGCTCATATCGACAAGTAGGTTTACGACCTCGATGTTGGATCAGGGTATCCTAGTGGTGCAGCCGCTACTAATGGTTCGTTTGTTCAACGATTAAAACCCT--
>EU342613_A_picta
CTGTTTACC--AAAAACATCGCCTCTTGATCAATTATAAGAGG--TCCAGCCTG-CCCAGTGACTTTG-TTCAACGGCC-GCGGTAT-CCTAACCGTGCG-AAGGTAG-CGTAAT-CACTTGTTCTTTAAATGAGGACTAGTATGAATGG-CCCCACGAGGGCTGCACTGTCTCCTTTTTCTAATCAATGAAACTAATCTCCCCGTGAAGAAGCGGGAATAACCCTATAAGACGAGAAGACCCTATGGAGCTTTAAACAATTGAAACATTTGC-TTTTTTCTTGACCTCTTCCGAGCTCTTTA-T-CTCACTTAAGCATTTTTATTTCTAGTTTTAGGTTGGGGTGACCACGGAGCAGAACTTAACCTCCATGAAGAAATGAATA-TATTTTTAAGCCACAAACTACCCTTTTAAGCATCAACAA-ATTGACCTTCATTGACCCAATATATTGATCAACGAA-CCAAGTTACCCTAGGGATAACAGCGCAATCTACTTCAAGAGCTCATATCGACAAGTAGGTTTACGACCTCGATGTTGGATCAGGGTATCCTAGTGGTGCAGCCGCTACTAATGGTTCGT-TGTTCAACGATTAAAA------
>KF723023_A_picta
-------------------------------------AAGAGG--TCCAGCCTG-CCCAGTGACTTTG-TTCAACGGCC-GCGGTAT-CCTAACCGTGCG-AAGGTAG-CGTAAT-CACTTGTTCTTTAAATGAGGACTAGTATGAATGG-CCCCACGAGGGCTGCACTGTCTCCTTTTTCTAATCAATGAAACTAATCTCCCCGTGAAGAAGCGGGAATAACCCTATAAGACGAGAAGACCCTATGGAGCTTTAAACAATTGAAACATTTGC-TTTTTTCTTGACCTCTTCCGAGCTCTTTA-T-CTTACTTAAGCATTTTTATTTCTAGTTTTAGGTTGGGGTGACCACGGAGCAAAACTTAACCTCCATGAAGAAATGAATA-TATTTTTAAGCCACAAACTACCCTTTTAAGCATCAACAA-ATTGACCTTCATTGACCCAATATATTGATCAACGAA-CCAAGTTACCCTAGGGATAACAGCGCAATCTACTTCAAGAGCTCATATCGACAAGTAGGTTTACGACCTCGATGTTGGATCAGGGTATCCTAGTGGTGCAGCCGCTACTAATGGTTCGT-----------------------
>KF723022_A_picta
-------------------------------------AAGAGG--TCCAGCCTG-CCCAGTGACTTTG-TTCAACGGCC-GCGGTAT-CCTAACCGTGCG-AAGGTAG-CGTAAT-CACTTGTTCTTTAAATGAGGACTAGTATGAATGG-CCCCACGAGGGCTGCACTGTCTCCTTTTTCTAATCAATGAAACTAATCTCCCCGTGAAGAAGCGGGGATAACCCTATAAGACGAGAAGACCCTATGGAGCTTTAAACAATTGAAACATTTGC-TTTTTTCTTGACCTCTTCCGAGCTCTTTA-T-CTTACTTAAGCATTTTTATTTCTAGTTTTAGGTTGGGGTGACCACGGAGCAAAACTTAACCTCCATGAAGAAATGAATA-TATTTTTAAGCCACAAACTACCCTTTTAAGCATCAACAA-ATTGACCTTCATTGACCCAATATATTGATCAACGAA-CCAAGTTACCCTAGGGATAACAGCGCAATCTACTTCAAGAGCTCATATCGACAAGTAGGTTTACGACCTCGATGTTGGATCAGGGTATCCTAGTGGTGCAGCCGCTACTAATGGTTCGT-----------------------
>JF790154_A_picta
---------------------------------TTATAAGAGG--TCCAGCCTG-CCCAGTGACTTTG-TTCAACGGCC-GCGGTAT-CCTAACCGTGCG-AAGGTAG-CGTAAT-CACTTGTTCTTTAAATGAGGACTAGTATGAATGG-CCCCACGAGGGCTGCACTGTCTCCTTTTTCTAATCAATGAAACTAATCTCCCCGTGAAGAAGCGGAGATAACCCTATAAGACGAGAAGACCCTATGGAGCTTTAAACAATTGAAACATTTGC-TTTTTTCTTGACCTCTTCCGAGCTCTTTA-T-CTTACTTAAGCATTTTTATTTCTAGTTTTAGGTTGGGGTGACCACGGAGCAAAACTTAACCTCCATGAAGAAATGAATA-TATTTTTAAGCCACAAACTACCCTTTTAAGCATCAACAA-ATTGACCTTCATTGACCCAATATATTGATCAACGAA-CCAAGTTACCCTAGGGATAACAGCGCAATCTACTTCAAGAGCTCATATCGACAAGTAGGTTTACGACCTCGATGTTGGATCAGGGTATCCTAGTGGTGCAGCCGCTACTAATGGTTCGT-----------------------
>EU525852_A_macero
----------------------------------------------------------------------------------------------CGTG-G-AAGGTAG-CGTAAT-CACTTGTTCTTTAAATGAGGACTAGTATGAATGG-CCCCACGAGGGCTGCACTGTCTCCTTTTTCTAATCAATGAAACTAATCTCCCCGTGAAGAAGCGGGGATAACCCTATAAGACGAGAAGACCCTATGGAGCTTTAAACAACTGAAACAATTGC-TTTTCCCTTAACTTCTCCTGAGCTCTTTA-T-TTTACTTAAGCATCTTTATTTCTAGTTTTAGGTTGGGGTGACCACGGAGCAAAACTAAACCTCCATGAAGAAATGAATA-T--TTTTAAGCCACAAACTACTTCTTTAAGCATCAACAA-ATTGACCTTCATTGACCCAATATATTGATCAATGTA-CCAAGTTACCCTAGGGATAACAGCGCAATCTAGTTCAAGAGCTCATATCGACAAGTAGGTTTACGACCTCGATGTTGGATCAGGGTATCC----------------------------------------------------
>EU517663_Ameerega_sp.
----------------------------------------------------------------------------------------------------------AG-CGTAAT-CACTTGTTCTTTAAATGAGGACTAGTATGAATGG-CCTCACGAGGGCTGCACTGTCTCCTTTTTCTAATCAATGAAACTAATCTCCCCGTGAAGAAGCGGGGATGACCATATAAGACGAGAAGACCCTATGGAGCTTTAAACAACTGAAACAATTGC-TTTTCCCTTAGCTTCTCCCGAGCTCTTTA-T-TTTACCTAAGCATCTTTATTTCTAGTTTTAGGTTGGGGTGACCACGGAGCAAAACTAAACCTCCATGAAGAAACGAGTA-C--TTTTAAGCTACAAACTACTTTTTTAAGCATCAACAA-ATTGACCTTCATTGACCCAATATATTGATCAACGAA-CCAAGTTACCCTAGGGATAACAGCGCAATCTACTTCAAGAGCTCATATCGACAAGTAGGTTTACGACCTCGATGTTGGATCAGGGTGTCCTAGTG-----------------------------------------------
>DQ523086_A_hahneli
--------------------------------------------------------CCAGTGACTTTG-TTCAACGGCC-GCGGTAT-CCTAACCGTGCG-AAGGTAG-CGTAAT-CACTTGTTCTTTAAATGAGGACTAGTATGAATGG-CCCCACGAGGGCTGCACTGTCTCCTTTTTCTAATCAATGAAACTAATCTCCCCGTGAAGAAGCGGGGATAACCATATAAGACGAGAAGACCCTATGGAGCTTTAAACAACTGAAACAATTGC-TTTTTCCTTAGCTTCTCCCGAGCTCTTTA-T-TTTACCTAAGCATCTTTATTTCTAGTTTTAGGTTGGGGTGACCACGGAGCAAAACTAAACCTCCATGAAGAAACGAGTA-C--TTTTAAGCTACAAACTACTTTTTTAAGCATCAACAA-ATTGACCTTCATTGACCCAATATATTGATCAACGAA-CCAAGTTACCCTAGGGATAACAGCGCAATCTACTTCAAGAGCTCATATCGACAAGTAGGTTTACGACCTCGATGTTGGATCAGGGTGTCCTAGTG-----------------------------------------------
>DQ523022_A_hahneli
--------------------------------------------------------CCAGTGACTTTG-TTCAACGGCC-GCGGTAT-CCTAACCGTGCG-AAGGTAG-CGTAAT-CACTTGTTCTTTAAATGAGGACTAGTATGAATGG-CCCCACGAGGGCTGCACTGTCTCCTTTTTCTAATCAATGAAACTAATCTCCCCGTGAAGAAGCGGGGATAACCATATAAGACGAGAAGACCCTATGGAGCTTTAAACAACTGAAACAATTGC-TTTTCCCTTAGCTTCTCCCGAGCTCTTTA-T-TTTACCTAAGCATCTTTATTTCTAGTTTTAGGTTGGGGTGACCACGGAGCAAAACTAAACCTCCATGAAGAAACGAGTA-C--TTTTAAGCTACAAACTACTTTTTTAAGCATCAACAA-ATTGACCTTCATTGACCCAATATATTGATCAACGAA-CCAAGTTACCCTAGGGATAACAGCGCAATCTACTTCAAGAGCTCATATCGACAAGTAGGTTTACGACCTCGATGTTGGATCAGGGTGTCCTAGTGGG---------------------------------------------
>DQ523078_A_hahneli
--------------------------------------------------------CCAGNGACTTTG-TTCAACGGCC-GCGGTATCCCTAACCGTGCG-AAGGTAG-CGTAAT-CACTTGTTCTTTAAATGAGGACTAGTATGAATGG-CCCCACGAGGGCTGCACTGTCTCCTTTTTCTAATCAATGAAACTAATCTCCCCGTGAAGAAGCGGGGATAACCATATAAGACGAGAAGACCCTATGGAGCTTTAAACAACTGAAACAATTGC-TTTTCCCTTAGCTTCTCCCGAGCTCTTTA-T-TTTACCTAAGCATCTTTATTTCTAGTTTTAGGTTGGGGTGACCACGGAGCAAAACTAAACCTCCATGAAGAAACGAGTA-C--TTTTAAGCTACAAACTACTTTTTTAAGCATCAACAA-ATTGACCTTCATTGACCCAATATATTGATCAACGAA-CCAAGTTACCCTAGGGATAACAGCGCAATCTACTTCAAGAGCTCATATCGACAAGTAGGTTTACGACCTCGATGTTGGATCAGGGTGTCCTAGTG-----------------------------------------------
>DQ523051_A_hahneli
---------------------------------------------------------------------------------------------------------------------------TCTTTAAATGAGGACTAGTATGAATGG-CCCCACGAGGGCTGCACTGTCTCCTTTTTCTAATCAATGAAACTAATCTCCCCGTGAAGAAGCGGGGATAACCATATAAGACGAGAAGACCCTATGGAGCTTTAAACAACTGAAACAATTGC-TTTTCCCTTAGCTTCTCCCGAGCTCTTTA-T-TTTACCTAAGCATCTTTATTTCTAGTTTTAGGTTGGGGTGACCACGGAGCAAAACTAAACCTCCATGAAGAAACGAGTA-C--TTTTAAGCTACAAACTACTTTTTTAAGCATCAACAA-ATTGACCTTCATTGACCCAATATATTGATCAACGAA-CCAAGTTACCCTAGGGATAACAGCGCAATCTACTTCAAGAGCTCATATCGACAAGTAGGTTTACGACCTCGATGTTGGATCAGGGTGTCCTAGTG-----------------------------------------------
>DQ523037_A_hahneli
----------------------------------------------------------------------------------------CCTAACCGTGCG-AAGGTAG-CGTAAT-CACTTGTTCTTTAAATGAGGACTAGTATGAATGG-CCCCACGAGGGCTGCACTGTCTCCTTTTTCTAATCAATGAAACTAATCTCCCCGTGAAGAAGCGGGGATGACTATATAAGACGAGAAGACCCTATGGAGCTTTAAACAACTGAAACAATTGC-TTTTTCCTTAGCTTCTCCCGAGCTCTTTA-T-TTTACCTAAGCATCTTTATTTCTAGTTTTAGGTTGGGGTGACCACGGAGCAAAACTAAACCTCCATGAAGAAACGAGTA-T--TTTTAAGCCATAAACTACTTTTTTAAGCATCAACAA-ATTGACCTTCATTGACCCAATATATTGATCAACGAA-CCAAGTTACCCTAGGGATAACAGCGCAATCTACTTCAAGAGCTCATATCGACAAGTAGGTTTACGACCTCGATGTTGGATCAGGGTGTCCTAGTGGG---------------------------------------------
>EU342623_A_rubriventris
CTGTTTACC--AAAAACATCGCCTCTTGCCCAATTATAAGAGG--TCCAGCCTG-CCCAGTGACTTTG-TTCAACGGCC-GCGGTAT-CCTAACCGTGCG-AAGGTAG-CGTAAT-CACTTGTTCTTTAAATGAGGACTAGTATGAATGG-CCCCACGAGGGCTGCACTGTCTCCTTTTTCTAATCAATGAAACTAATCTCCCCGTGAAGAAGCGGGGATAACCATATAAGACGAGAAGACCCTATGGAGCTTTAAACAACTGAAACAATTGC-TTTTCCTTTAGCTTCTCCCGAGCTCTTTA-T-TTTACCTAAGCATCTTTATTTCTAGTTTTAGGTTGGGGTGACCACGGAGCAAAACTAAACCTCCATGAAGAAACGAGTA-T--TTTTAAGCTACAAACTACTTTTTTAAGCATCAACAA-ATTGACCTTCATTGACCCAATATATTGATCAACGAA-CCAAGTTACCCTAGGGATAACAGCGCAATCTACTTCAAGAGCTCATATCGACAAGTAGGTTTACGACCTCGATGTTGGATCAGGGTGTCCTAGTGGTGCAGCCGCTACTAATGGTTCGTTG--TCAACGATAAAA-------
>DQ523079_A_hahneli
--------------------------------------------------------------------------------GCGGTAT-CNTAACCGTGCG-AAGGTAG-CGTAAT-CACTTGTTCTTTAAATGAGGACTAGTATGAATGG-CCCCACGAGGGCTGCACTGTCTCCTTTTTCTAATCAATGAAACTAATCTCCCCGTGAAGAAGCGGGGATAACCATATAAGACGAGAAGACCCTATGGAGCTTTAAACAACTGAAACAATTGC-TTTTCCTTTAGCTTCTCCCGAGCTCTTTA-T-TTTACCTAAGCATCTTTATTTCTAGTTTTAGGTTGGGGTGACCACGGAGCAAAACTAAACCTCCATGAAGAAACGAGTA-T--TTTTAAGCTACAAACTACTTTTTTAAGCATCAACAA-ATTGACCTTCATTGACCCAATATATTGATCAACGAA-CCAAGTTACCCTAGGGATAACAGCGCAATCTACTTCAAGAGCTCATATCGACAAGTAGGTTTACGACCTCGATGTTGGATCAGGGTGTCCTAGTGG----------------------------------------------
>DQ523026_A_hahneli
----------------------------------------------------------------------------------------------CGTGCG-AAGGTAG-CGTAAT-CACTTGTTCTTTAAATGAGGACTAGTATGAATGG-CCCCACGAGGGCTGCACTGTCTCCTTTTTCTAATCAATGAAACTAATCTCCCCGTGAAGAAGCGGGGATAACCATATAAGACGAGAAGACCCTATGGAGCTTTAAACAACTGAAACAATTGC-TTTTCCTTTAGCTTCTCCCGAGCTCTTTA-T-TTTACCTAAGCATCTTTATTTCTAGTTTTAGGTTGGGGTGACCACGGAGCAAAACTAAACCTCCATGAAGAAACAAGTA-T--TTTTAAGCTACAAACTACTTTTTTAAGCATCAACAA-ATTGACCTTCATTGACCCAATATATTGATCAACGAA-CCAAGTTACCCTAGGGATAACAGCGCAATCTACTTCAAGAGCTCATATCGACAAGTAGGTTTACGACCTCGATGTTGGATCAGGGTGTCCTAGTGG----------------------------------------------
>DQ523089_A_macero
--------------------------------------------------------CCAGTGACTTTG-TTCAACGGCC-GCGGTAT-CCTAACCGTGCG-AAGGTAG-CGTAAT-CACTTGTTCTTTAAATGAGGACTAGTATGAATGG-CCCCACGAGGGCTGCACTGTCTCCTTTTTCTAATCAATGAAACTAATCTCCCCGTGAAGAAGCGGGGATAACCCTATAAGACGAGAAGACCCTATGGAGCTTTAAACAACTGAAACAATTGC-TTTTTCCTTAACTTCTCCTGAGCTCTTTA-T-TCTACTTAAGCATCTTTATTTCTAGTTTTAGGTTGGGGTGACCACGGAGCAAAACTAAACCTCCATGAAGAAATGAATA-T--TTTTAAGCCACAAACTACTCCTTTAAGCATCAACAA-ATTGACCTTCATTGACCCAATATATTGATCAACGAA-CCAAGTTACCCTAGGGATAACAGCGCAATCTACTTCAAGAGCTCATATCGACAAGTAGGTTTACGACCTCGATGTTGGATCAGGGTATCCTAGTGGG---------------------------------------------
>DQ523049_A_hahneli
------------------------------------------------------------------------------C-GCGGTAT-CCTAACCGTGCG-AAGGTAG-CGTAAT-CACTTGTTCTTTAAATGAGGACTAGTATGAATGG-CCCCACGAGGGCTGCACTGTCTCCTTTTTCTAATCAATGAAACTAATCTCCCCGTGAAGAAGCGGGGATAACCATATAAGACGAGAAGACCCTATGGAGCTTTAAACAACTGAAACAATTGC-TTTTCCCTTAGCTTCTCCCGAGCTCTTTA-T-TTTACCTAAGCATCTTTATTTCTAGTTTTAGGTTGGGGTGACCACGGAGCAAAACTAAACCTCCATGAAGAAACGAGTA-C--TTTTAAGCTACAAACTACTTTTTTAAGCATCAACAA-ATTGACCTTCATTGNCCCAATATATTGATCAACGAA-CCAAGTTACCCTAGGGATAACAGCGCAATCTACTTCAAGAGCTCATATCGACAAGTAGGTTTACGACCTCGATGTTGGATCAGGGG--------------------------------------------------------
>EU342625_A_cf._petersi
CTGTTTACC--AAAAACATCGCCTCTTGTCCAACTATAAGAGG--TCCAGCCTG-CCCAGTGACTTTG-TTCAACGGCC-GCGGTAT-CCTAACCGTGCG-AAGGTAG-CGTAAT-CACTTGTTCTTTAAATGAGGACTAGTATGAATGG-CCCCACGAGGGCTGCACTGTCTCCTTTTTCTAATCAATGAAACTAATCTCCCCGTGAAGAAGCGGGGATAATCCTATAAGACGAGAAGACCCTATGGAGCTTTAAACAACTGAAACAATTGC-TTTTCCCTTAACTTCTCCCGAGCTCTTTA-T-TCTACTTAAGCATCTTTATTTCTAGTTTTAGGTTGGGGTGACCACGGAGCAAAACTAAACCTCCATGAAGAAATGATTA-T--TTTTAAGCCACAAACTACTTTTTTAAGCATCAACAA-ATTGACCTTCATTGACCCAATATATTGATCAACGAA-CCAAGTTACCCTAGGGATAACAGCGCAATCTACTTCAAGAGCTCATATCGACAAGTAGGTTTACGACCTCGATGTTGGATCAGGGTATCCTAGTGGTGCAGCCGCTACTAATG-----------------------------
>EU342624_A_cf._petersi
CTGTTTACC--AAAAACATCGCCTCTTGTCCAACTATAAGAGG--TCCAGCCTG-CCCAGTGACTTTG-TTCAACGGCC-GCGGTAT-CCTAACCGTGCG-AAGGTAG-CGTAAT-CACTTGTTCTTTAAATGAGGACTAGTATGAATGG-CCCCACGAGGGCTGCACTGTCTCCTTTTTCTAATCAATGAAACTAATCTCCCCGTGAAGAAGCGGGGATAATCCTATAAGACGAGAAGACCCTATGGAGCTTTAAACAACTGAAACAATTGC-TTTTCCCTTAACTTCTCCCGAGCTCTTTA-T-TCTACTTAAGCATCTTTATTTCTAGTTTTAGGTTGGGGTGACCACGGAGCAAAACTAAACCTCCATGAAGAAATGATTA-T--TTTTAAGCCACAAACTACTTTTTTAAGCATCAACAA-ATTGACCTTCATTGACCCAATATATTGATCAACGAA-CCAAGTTACCCTAGGGATAACAGCGCAATCTACTTCAAGAGCTCATATCGACAAGTAGGTTTACGACCTCGATGTTGGATCAGGGTATCCTAGTGGTGCAGCCGCTACTAATG-----------------------------
>EU342622_A_hahneli
CTGTTTACC--AAAAACATCGCCTCTTGCCCAATTATAAGAGG--TCCAGCCTG-CCCAGTGACTCTG-TTCAACGGCC-GCGGTAT-CCTAACCGTGCG-AAGGTAG-CGTAAT-CACTTGTTCTTTAAATGAGGACTAGTATGAATGG-CCCCACGAGGGCTGCACTGTCTCCTTTTTCTAATCAATGAAACTAATCTCCCCGTGAAGAAGCGGGGATAATCCTATAAGACGAGAAGACCCTATGGAGCTTTAAACAACTGAAACAATTGC-TTCTTCCTTAGCTTCTCCCGAGCTCTTTA-T-TTTACTTAAGCATCTTTATTTCTAGTTTTAGGTTGGGGTGACCACGGAGCAAAACTAAACCTCCATGAAGAAATGAGTA-T--TTTTAAGCCACAAACTACTTTTTTAAGCATCAACAA-ATTGACCTTTATTGACCCAATATATTGATCAACGAA-CCAAGTTACCCTAGGGATAACAGCGCAATCTACTTCAAGAGCTCATATCGACAAGTAGGTTTACGACCTCGATGTTGGATCAGGGTGTCCTAGTGGTGCAGCCGCTACTAATGGTTCGT-TGTTCAACGATAAAATC-----
>DQ523039_A_macero
------------------------------------------------------------------------------------------TAACCGTGCG-AAGGTAG-CGTAAT-CACTTGTTCTTTAAATGAGGACTAGTATGAATGG-CCCCACGAGGGCTGCACTGTCTCCTTTTTCTAATCAATGAAACTAATCTCCCCGTGAAGAAGCGGGGATAACCCTATAAGACGAGAAGACCCTATGGAGCTTTAAACAACTGAAACAATTGC-TTTTCCCTTAACTTCTCCTGAGCTCTTTA-T-TTTACTCAAGCATTTTTATTTCTAGTTTTAGGTTGGGGTGACCACGGAGCAAAACTAAACCTCCATGAAGAAATGAATA-T--TTTTAAGCCACAAACTACTTCTTTAAGCATCAACAA-ATTGACCTTCATTGACCCAATATATTGATCAACGAA-CCAAGTTACCCTAGGGATAACAGCGCAATCTACTTCAAGAGCTCATATCGACAAGTAGGTTTACGACCTCGATGTTGGATCAGGGTATCC----------------------------------------------------
>EU517668_A_rubriventris
----------------------------------------------------------------------------------------------------------AG-CGTAAT-CACTTGTTCTTTAAATGAGGACTAGTATGAATGG-CCCCACGAGGGCTGCACTGTCTCCTTTTTCTAATCAATGAAACTAATCTCCCCGTGAAGAAGCGGGGATAACCATATAAGACGAGAAGACCCTATGGAGCTTTAAACAACTGAAACAATTGC-TTTTCCCTTAACTTCTCCCGAGCTCTTTA-T-TTTATCTAAGCATCTTTATTTCTAGTTTTAGGTTGGGGTGACCACGGAGCAAAACCAAACCTCCATGAAGAAACGAGTA-T-TTTTTAAGCTACAAACTACCTTTTTAAGCATCAACAA-ATTGACCTTCATTGACCCAATATATTGATCAACGAA-CCAAGTTACCCTAGGGATAACAGCGCAATCTACTTCAAGAGCTCATATCGACAAGTAGGTTTACGACCTCGATGTTGGATCAGGGTATCCTAGTGGTGCAGCCGCTACTAATGG-TCGTTTGTTCAACGATTAAAACCCT--
>EU517667_A_rubriventris
----------------------------------------------------------------------------------------------------------AG-CGTAAT-CACTTGTTCTTTAAATGAGGACTAGTATGAATGG-CCCCACGAGGGCTGCACTGTCTCCTTTTTCTAATCAATGAAACTAATCTCCCCGTGAAGAAGCGGGGATAACCATATAAGACGAGAAGACCCTATGGAGCTTTAAACAACTGAAACAATTGC-TTTTCCCTTAACTTCTCCCGAGCTCTTTA-T-TTTATCTAAGCATCTTTATTTCTAGTTTTAGGTTGGGGGGACCACGGAGCAAAACCAAACCTCCATGAAGAAACGAGTA-T-TTTTTAAGCTACAAACTACCTTTTTAAGCATCAACAA-ATTGACCTTCATTGACCCAATATATTGATCAACGAA-CCAAGTTACCCTAGGGATAACAGCGCAATCTACTTCAAGAGCTCATATCGACAAGTAGGTTTACGACCTCGATGTTGGATCAGGGTATCCTAGTGGTGCAGCCGCTACTAATGG-TCGTTTGTTCAACGATTAAAACCCT--
>EU517665_Ameerega_sp.
----------------------------------------------------------------------------------------------------------AG-CGTAAT-CACTTGTTCTTTAAATGAGGACTAGTATGAATGG-CCTCACGAGGGCTGCACTGTCTCCTTTTTCTAATCAATGAAACTAATCTCCCCGTGAAGAAGCGGGGATGACCATATAAGACGAGAAGACCCTATGGAGCTTTAAACAACTGAAACAATTGC-TTTTCCCTTAGCTTCTCCCGAGCTCTTTA-T-TTTACCTAAGCATCTTTATTTCTAGTTTTAGGTTGGGGTGACCACGGAGCAAAACTAAACCTCCATGAAGAAACGAGTA-C-TTTTTAAGCTACAAACTACTTTTTTAAGCATCAACAA-ATTGACCTTCATTGACCCAATATATTGATCAACGAA-CCAAGTTACCCTAGGGATAACAGCGCAATCTACTTCAAGAGCTCATATCGACAAGTAGGTTTACGACCTCGATGT-------------------------------------------------------------------
>AF282247_A_rubriventris
-------------------CATCGCTCTGCCA--TATAAGAGG--TCCAGCCTG-CCCAGTGACTCTG-TTCAACGGCC-GCGGTAT-CCTAACCGTGCG-AAGGTAG-CGTAAT-CACTTGTTCTTTAAATGAGGACTAGTATGAATGG-CCCCACGAGGGCTGCACTGTCTCCTTTTTCTAATCAATGAAACTAATCTCCCCGTGAAGAAGCGGGGATAACCATATAAGACGAGAAGACCCTATGGAGCTTTAAACAACTGAAACAATTGC-TTTTCCCTTAACTTCTCCCGAGCTCTTTA-T-TTTATCTAAGCATCTTTATTTCTAGTTTTAGGTTGGGGTGACCACGGAGCAAAACCAAACCTCCATGAAGAAACGAGTA-T-TTTTTAAGCTACAAACTACCTTTTTAAGCATCAACAA-ATTGACCTTCATTGACCCAATATATTGATCAACGAACCCAAGTTACCCTAGGGATAACAGCGCAATCTACTTCAAGAGCTCATATCGACAAGTAGGTTTACGACCTCGATGTTGGATCAGGGTATCCTAGTGGTGCAGCCGCTACTAATGGTTCGTTTGTTCAACGATTAAAACCCT--
>EU517666_Ameerega_sp.
-------------------------------------------------------------------------------------------AACCGTGCG-AAGGTAG-CGTAAT-CACTTGTTCTTTAAATGAGGACTAGTATGAATGG-CCCCACGAGGGCTGCACTGTCTCCTTTTTCTAATCAATGAAACTAATCTCCCCGTGAAGAAGCGGGGATAACCATATAAGACGAGAAGACCCTATGGAGCTTTAAACAACTGAAACAATTGC-TTTTTCCTTAGCTTCTCCCGAGCTCTTTA-T-TTTACCTAAGCATCTTTATTTCTAGTTTTAGGTTGGGGTGACCACGGAGCAAAACTAAACCTCCATGAAGAAACGAGTA-T--TTTTAAGCTACAAACTACTTTTTTAAGCATCAACAA-ATTGACCTTCATTGACCCAATATATTGATCAACGAA-CCAAGTTACCCTAGGGATAACAGCGCAATCTACTTCAAGAGCTCATATCGACAAGTAGGTTTACGACCTCGATGTTGGATCAGGGTGTCCTAGTGGTGCAGCCGCTACTAATGGTTCGTTTGTTCAACGATTAAAACCCTAC
>EU517664_Ameerega_sp.
-------------------------------------------------------------------------------------------AACCGTGCG-AAGGTAG-CGTAAT-CACTTGTTCTTTAAATGAGGACTAGTATGAATGG-CCCCACGAGGGCTGCACTGTCTCCTTTTTCTAATCAATGAAACTAATCTCCCCGTGAAGAAGCGGGGATAACCATATAAGACGAGAAGACCCTATGGAGCTTTAAACAACTGAAACAATTGC-TTTTTCCTTAGCTTCTCCCGAGCTCTTTA-T-TTTACCTAAGCATCTTTATTTCTAGTTTTAGGTTGGGGTGACCACGGAGCAAAACTAAACCTCCATGAAGAAACGAGTA-T--TTTTAAGCTACAAACTACTTTTTTAAGCATCAACAA-ATTGACCTTCATTGACCCAATATATTGATCAACGAA-CCAAGTTACCCTAGGGATAACAGCGCAATCTACTTCAAGAGCTCATATCGACAAGTAGGTTTACGACCTCGATGTTGGATCAGGGTGTCCTAGTGGTGCAGCCGCTACTAATGGTTCGTTTGTTCAACGATTAAAACCCTAC
>DQ502155_A_macero
CTGTTTACC--AAAAACATCGCCTCTTGCTCATCTATAAGAGG--TCCAGCCTG-CCCAGTGACTTTG-TTCAACGGCC-GCGGTAT-CCTAACCGTGCG-AAGGTAG-CGTAAT-CACTTGTTCTTTAAATGAGGACTAGTATGAATGG-CCCCACGAGGGCTGCACTGTCTCCTTTTTCTAATCAATGAAACTAATCTCCCCGTGAAGAAGCGGGGATAACCCTATAAGACGAGAAGACCCTATGGAGCTTTAAACAACTGAAACAATTGC-TTTTCCCTTAACTTCTCCTGAGCTCTTTA-T-TTTACTTAAGCATTTTTATTTCTAGTTTTAGGTTGGGGTGACCACGGAGCAAAACTAAACCTCCATGAAGAA-TGAATA-T-TTTTTAAGCCACAAACTACTTCTTTAAGCATCAACAA-ATTGACCTTCATTGACCCAATATATTGATCAACGAA-CCAAGTTACCCTAGGGATAACAGCGCAATCTACTTCAAGAGCTCATATCGACAAGTAGGTTTACGACCTCGATGTTGGATCAGGGTATCCTAGTGGTGCAGCCGCTACTAATGGTTCGTTTGTTCAACGATTAAAACCCT--
>AF124128_A_trivittatus
------------------------------------------G--TCCAGCCTG-CCCAGTGACTTTG-TTCAACGGCC-GCGGTAT-CCTAACCGTGCG-AAGGTAG-CGTAAT-CACTTGTTCTTTAAATGAGGACTAGTATGAATGG-CCCCACGAGGGCTGCACTGTCTCCTTTTTCTAATCAATGAAACTAATCTCCCCGTGAAGAAGCGGGGATTATCCTATAAGACGAGAAGACCCTATGGAGCTTTAAACAATTGAAACATTTGC-TTTTCTCCTAATTCCTCCCGAGTCTTTAT-T-TTTATTTAAGCATTATTATTTCTAGTTTTAGGTTGGGGTGACCACGGAGCAAAACTAAACCTCCATGAAGAAATGAATA-T--TTTTAAGCCACAAACTACTTTTTTAAGCATCAACAA-ATTGACCTTCATTGACCCAATATATTGATCAACGAA-CCAAGTTACCCTAGGGATAACAGCGCAATCTACTTCAAGAGCTCATATCGACAAGTAGGTTTACGACCTCGATGTTGGATCAGGGTATCCTAGTGGTGCAGCCGCTACTAATGGTTCGTTTGTTCAACAATTAAAACCCTAC
>KX898437_A_shihuemoy
--------------AACATCGCCTCTTGCTCAACTATAAGAGG--TCCAGCCTG-CCCAGTGA-CTTG-TTCAACGGCC-GCGGTAT-CCTAACCGTGCG-AAGGTAG-CGTAAT-CACTTGTTCTTTAAATGAGGACTAGTATGAATGG-CCCCACGAGGGCTGCACTGTCTCCTTTTTCTAATCAATGAAACTAATCTCCCCGTGAAGAAGCGGGGATAACCCTATAAGACGAGAAGACCCTATGGAGCTTTAAACAACTGAAACATTTGC-TTTTTCCTTAATCTCTCCTGAGCTCTTTA-T-TTTACTTAAGCATTTTTACTTCTAGTTTTAGGTTGGGGTGACCACGGAGCAAAACTAAACCTCCACGAAGAAATGAATA-T-TTTTTAAGCCACAAACTACTTTTTTAAGCATCAACAA-ATTGACCTTCATTGACCCAATATATTGATCAACGAA-CCAAGTTACCCTAGGGATAACAGCGCAATCTACTTCAAGAGCTCATATCGACAAGTAGGTTTACGACCTCGATGTTGGATCAGGGTATCCTAGTGGTGCAGCCGCTACTAATGGTTCGTTTGTTCAACGATTAAAACCCTAC
>KX898436_A_shihuemoy
--------------AACATCGCCTCTTGCCCAACTATAAGAGG--TCCAGCCTG-CCCAGTGA-CTTG-TTCAACGGCC-GCGGTAT-CCTAACCGTGCG-AAGGTAG-CGTAAT-CACTTGTTCTTTAAATGAGGACTAGTATGAATGG-CCCCACGAGGGCTGCACTGTCTCCTTTTTCTAATCAATGAAACTAATCTCCCCGTGAAGAAGCGGGGATAACCCTATAAGACGAGAAGACCCTATGGAGCTTTAAACAACTGAAACATTTGC-TTTTTCCTTAATCTCTCCTGAGCTCTTTA-T-TTTACTTAAGCATTTTTACTTCTAGTTTTAGGTTGGGGTGACCACGGAGCAAAACTAAACCTCCACGAAGAAATGAATA-T-TTTTTAAGCCACAAACTACTTTTTTAAGCATCAACAA-ATTGACCTTCATTGACCCAATATATTGATCAACGAA-CCAAGTTACCCTAGGGATAACAGCGCAATCTACTTCAAGAGCTCATATCGACAAGTAGGTTTACGACCTCGATGTTGGATCAGGGTATCCTAGTGGTGCAGCCGCTACTAATGGTTCGTTTGTTCAACGATTAAAACCCTAC
>KX898435_A_shihuemoy
--------------AACATCGCCTCTTGCCCAACTATAAGAGG--TCCAGCCTG-CCCAGTGA-CTTG-TTCAACGGCC-GCGGTAT-CCTAACCGTGCG-AAGGTAG-CGTAAT-CACTTGTTCTTTAAATGAGGACTAGTATGAATGG-CCCCACGAGGGCTGCACTGTCTCCTTTTTCTAATCAATGAAACTAATCTCCCCGTGAAGAAGCGGGGATAACCCTATAAGACGAGAAGACCCTATGGAGCTTTAAACAACTGAAACATTTGC-TTTTTCCTTAATCTCTCCTGAGCTCTTTA-T-TTTACTTAAGCATTTTTACTTCTAGTTTTAGGTTGGGGTGACCACGGAGCAAAACTAAACCTCCACGAAGAAATGAATATT-TTTTTAAGCCATAAACTACTTTTTTAAGCATCAACAA-ATTGACCTTCATTGACCCAATATATTGATCAACGAA-CCAAGTTACCCTAGGGATAACAGCGCAATCTACTTCAAGAGCTCATATCGACAAGTAGGTTTACGACCTCGATGTTGGATCAGGGTATCCTAGTGGTGCAGCCGCTACTAATGGTTCGTTTGTTCAACGATTAAA-CCCTAC
>FJ752295_Ameerega_sp.
-------------------------------------------------------------------------------------------------GCG-AAGGTAG-CGTAAT-CACTTGTTCTTTAAATGAGGACTAGTATGAATGG-CCCCACGAGGGCTGCACTGTCTCCTTTTTCTAATCAATGAAACTAATCTCCCCGTGAAGAAGCGGGGATAATCCTATAAGACGAGAAGACCCTATGGAGCTTTAAACAACTGAAACACTTGC-TTTTTCCTTAACCTCTTCTGAGTTCTTTA-C-TTCATCTAAGCATTTTTATTTCTAGTTTTAGGTTGGGGTGACCACGGAGCAAAACTTAACCTCCACGAAGAAATGAATA-C-TTTTTTAGCCACAAACTACTTTTTTAAGCATCAACAA-ATTGACCTTCATTGACCCAATATATTGATCAACGAA-CCAAGTTACCCTAGGGATAACAGCGCAATCTACTTCAAGAGCTCATATCGACAAGTAGGTTTACGACCTCGATGTTGGATCAGGGTATCCTAGTGTGG--------------------------------------------
>FJ752294_Ameerega_sp.
-----------------------------------------------------------------------------------------CTAACCGTGCG-AAGGTAG-CGTAAT-CACTTGTTCTTTAAATGAGGACTAGTATGAATGG-CCCCACGAGGGCTGCACTGTCTCCTTTTTCTAATCAATGAAACTAATCTCCCCGTGAAGAAGCGGGGATAATCCTATAAGACGAGAAGACCCTATGGAGCTTTAAACAACTGAAACACTTGC-TTTTTCCTTAACCTCTTCTGAGTTCTTTA-C-TTCATCTAAGCATTTTTATTTCTAGTTTTAGGTTGGGGTGACCACGGAGCAAAACTTAACCTCCACGAAGAAATGAATA-C-TTTTTTAGCCACAAACTACTTTTTTAAGCATCAACAA-ATTGACCTTCATTGACCCAATATATTGATCAACGAA-CCAAGTTACCCTAGGGATAACAGCGCAATCTACTTCAAGAGCTCATATCGACAAGTAGGTTTACGACCTCGATGTTGGATCAGGGTATCCTAGTG-----------------------------------------------
>FJ752291_Ameerega_sp.
----------------------------------------------------------------------------------------------------------AG-CGTAAT-CACTTGTTCTTTAAATGAGGACTAGTATGAATGG-CCCCACGAGGGCTGCACTGTCTCCTTTTTCTAATCAATGAAACTAATCTCCCCGTGAAGAAGCGGGGATAATCCTATAAGACGAGAAGACCCTATGGAGCTTTAAACAACTGAAACACTTGC-TTTTTCCTTAACCTCTTCTGAGTTCTTTA-C-TTCATCTAAGCATTTTTATTTCTAGTTTTAGGTTGGGGTGACCACGGAGCAAAACTTAACCTCCACGAAGAAATGAATA-C-TTTTTTAGCCACAAACTACTTTTTTAAGCATCAACAA-ATTGACCTTCATTGACCCAATATATTGATCAACGAA-CCAAGTTACCCTAGGGATAACAGCGCAATCTACTTCAAGAGATCATATCGACAAGTAGGTTTACGACCTCGATGTTGGATCAGGGTATCCTAGTG-----------------------------------------------
>FJ752293_Ameerega_sp.
--------------------------------------------------------------------------------------------------------------GTAAT-CCCCTGTTCTTTAAATGAGGACTAGTATGAATGG-CCCCACGAGGGCTGCACTGTCTCCTTTTTCTAATCAATGAAACTAATCTCCCCGTGAAGAAGCGGGGATAATCCTATAAGACGAGGAGACCCTATGGAGCTTTAAACAACTGAAACACTTGC-TTTTTCCTTAACCTCTTCTGAGTTCTTTA-C-TTCATCTAAGCATTTTTATTTCTAGTTTTAGGTTGGGGTGACCACGGAGCAAAACTTAACCTCCACGAAGAAATGAATA-C-TTTTTTAGCCACAAACTACTTTTTTAAGCATCAACAA-ATTGACCTTCATTGACCCAATATATTGATCAACGAA-CCAAGTTACCCTAGGGATAACAGCGCAATCTACTTCAAGAGCTCATATCGACAAGTAGGTTTACGACCTCGATGTTGGATCAGGGTATCCTAGTGGTGCAGCCGCTACTAATGGTTCGTTTGTTCAACGATTAAAACCCTAC
>FJ752292_Ameerega_sp.
----------------------------------------------------------------------------------------------------------AG-CGTAAT-CACTTGTTCTTTAAATGAGGACTAGTATGAATGG-CCCCACGAGGGCTGCACTGTCTCCTTTTTCTAATCAATGAAACTAATCTCCCCGTGAAGAAGCGGGGATAATCCTATAAGACGAGAAGACCCTATGGAGCTTTAAACAACTGAAACACTTGC-TTTTTCCTTAACCTCTTCTGAGTTCTTTA-C-TTCATCTAAGCATTTTTATTTCTAGTTTTAGGTTGGGGTGACCACGGAGCAAAACTTAACCTCCACGAAGAAATGAATA-C-TTTTTTAGCCACAAACTACTTTTTTAAGCATCAACAA-ATTGACCTTCATTGACCCAATATATTGATCAACGAA-CCAAGTTACCCTAGGGATAACAGCGCAATCTACTTCAAGAGCTCATATCGACAAGTAGGTTTACGACCTCGATGTTGGATCAGGGTATCCTAGTGGTGCAGCCGCTACTAATGGTTCGTTTGTTCAACGATTAAAACCCTAC
>FJ752290_A_bassleri
-------------------------------------------------------------------------------------------AACCGTGCG-AAGGTAG-CGTAAT-CACTTGTTCTTTAAATGAGGACTAGTATGAATGG-CCCCACGAGGGCTGCACTGTCTCCTTTTTCTAATCAATGAAACTAATCTCCCCGTGAAGAAGCGGGGATAATTCTATAAGACGAGAAGACCCTATGGAGCTTTAAACAACTGAAACACTTGC-TTTTCCATTAACCTCTTCCGAGTTCTTTA-C-TTCACTCAAGCATTTTTATTTCTAGTTTTAGGTTGGGGTGACCACGGAGCAAAACTAAACCTCCACGAAGAAATGAATA-C-TTTTTAAGCCACAAACTACTTTTTTAAGCATCAACAA-ATTGACCTTCATTGACCCAATATATTGATCAACGAA-CCAAGTTACCCTAGGGATAACAGCGCAATCTACTTCAAGAGCTCGTATCGACAAGTAGGTTTACGACCTCGATGTTGGATCAGGGTATCCTAGTGGTGCAGCCGCTACTGATGGTTCGTTTGTTCAACGATTAAAACCCTAC
>FJ752288_Ameerega_sp.
-------------------------------------------------------------------------------------------AACCGTGCG-AAGGTAG-CGTAAT-CACTTGTTCTTTAAATGAGGACTAGTATGAATGG-CCCCACGAGGGCTGCACTGTCTCCTTTTTCTAATCAATGAAACTAATCTCCCCGTGAAGAAGCGGGGATAATTCTATAAGACGAGAAGACCCTATGGAGCTTTAAACAACTGAAACACTTGC-TTTTCCATTGACCTCTTCCGAGTTCTTTA-C-TTCACTCAAGCATTTTTATTTCTAGTTTTAGGTTGGGGTGACCACGGAGCAAAACTAAACCTCCACGAAGAAATGAATA-C-TTTTTAAGCCACAAACTACTTTTTTAAGCATCAACAA-ATTGACCTTCATTGACCCAATATATTGATCAACGAA-CCAAGTTACCCTAGGGATAACAGCGCAATCTACTTCAAGAGCTCGTATCGACAAGTAGGTTTACGACCTCGATGTTGGATCAGGGTATCCTAGTGGTGCAGCCGCTACTGATGGTTCGTTTGTTCAACGATTAAAACCCTAC
>FJ752280_Ameerega_sp.
-------------------------------------------------------------------------------------------AACCGTGCG-AAGGTAG-CGTAAT-CACTTGTTCTTTAAATGAGGACTAGTATGAATGG-CCCCACGAGGGCTGCACTGTCTCCTTTTTCTAATCAATGAAACTAATCTCCCCGTGAAGAAGCGGGGATAATTCTATAAGACGAGAAGACCCTATGGAGCTTTAAACAACTGAAACACTTGC-TTTTCCATTGACCTCTTCCGAGTTCTTTA-C-TTCACTCAAGCATTTTTATTTCTAGTTTTAGGTTGGGGTGACCACGGAGCAAAACTAAACCTCCACGAAGAAATGAATA-C-TTTTTAAGCCACAAACTACTTTTTTAAGCATCAACAA-ATTGACCTTCATTGACCCAATATATTGATCAACGAA-CCAAGTTACCCTAGGGATAACAGCGCAATCTACTTCAAGAGCTCGTATCGACAAGTAGGTTTACGACCTCGATGTTGGATCAGGGTATCCTAGTGGTGCAGCCGCTACTGATGGTTCGTTTGTTCAACGATTAAAACCCTAC
>FJ752284_Ameerega_sp.
-------------------------------------------------------------------------------------------AACCGTGCG-AAGGTAG-CGTAAT-CACTTGTTCTTTAAATGAGGACTAGTGTGAATGG-CCCCACGAGGGCTGCACTGTCTCCTTTTTCTAATCAATGAAACTAATCTCCCCGTGAAGAAGCGGGGATAATTCTATAAGACGAGAAGACCCTATGGAGCTTTAAACAACTGAAACACTTGC-TTTTCCATTGACCTCTTCCGAGTTCTTTA-C-TTCACTCAAGCATTTTTATTTCTAGTTTTAGGTTGGGGTGACCACGGAGCAAAACTAAACCTCCACGAAGAAATGAATA-C-TTTTTAAGCCACAAACTACTTTTTTAAGCATCAACAA-ATTGACCTTCATTGACCCAATATATTGATCAACGAA-CCAAGTTACCCTAGGGATAACAGCGCAATCTACTTCAAGAGCTCATATCGACAAGTAGGTTTACGACCTCGATGTTGGATCAGGGTATCCTAGTGGTGCAGCCGCTACTGATGGTTCGTTTGTTCAACGATTAAAACCCTAC
>FJ752281_Ameerega_sp.
-------------------------------------------------------------------------------------------AACCGTGCG-AAGGTAG-CGTAAT-CACTTGTTCTTTAAATGAGGACTAGTATGAATGG-CCCCACGAGGGCTGCACTGTCTCCTTTTTCTAATCAATGAAACTAATCTCCCCGTGAAGAAGCGGGGATAATTCTATAAGACGAGAAGACCCTATGGAGCTTTAAACAACTGAAACACTTGC-TTTTCCATTGACCTCTTCCGAGTTCTTTA-C-TTCACTCAAGCATTTTTATTTCTAGTTTTAGGTTGGGGTGACCACGGAGCAAAACTAAACCTCCACGAAGAAATGAATA-C-TTTTTAAGCCACAAACTACTTTTTTAAGCATCAACAA-ATTGACCTTCATTGACCCAATATATTGATCAACGAA-CCAAGTTACCCTAGGGATAACAGCGCAATCTACTTCAAGAGCTCATATCGACAAGTAGGTTTACGACCTCGATGTTGGATCAGGGTATCCTAGTGGTGCAGCCGCTACTGATGGTTCGTTTGTTCAACGATTAAAACCCTAC
>FJ752283_Ameerega_sp.
-------------------------------------------------------------------------------------------AACCGTGCG-AAGGTAG-CGTAAT-CACTTGTTCTTTAAATGAGGACTAGTATGAATGG-CCCCACGAGGGCTGCACTGTCTCCTTTTTCTAATCAATGAAACTAATCTCCCCGTGAAGAAGCGGGGATAATTCTATAAGACGAGAAGACCCTATGGAGCTTTAAACAACTGAAACACTTGC-TTTTCCATTGACCTCTTCCGAGTTCTTTA-C-TTCACTCAAGCATTTTTATTTCTAGTTTTAGGTTGGGGTGACCACGGAGCAAAACTAAACCTCCACGAAGAAATGAATA-C-TTTTTAAGCCACAAACTACTTTTTTAAGCATCAACAA-ATTGACCTTCATTGACCCAATATATTGATCAACGAA-CCAAGTTACCCTAGGGATAACAGCGCAATCTACTTCAAGAGCTCCTATCGACAAGTAGGTTTACGACCTCGATGTTGGATCAGGGTATCCTAGTGGTGCAGCCGCTACTGATGGTTCGTTTGTTCAACGATTAAAACCCTAC
>FJ752276_Ameerega_sp.
----------------------------------------------------------------------------------------CCTAACCGTGCG-AAGGTAG-CGTAAT-CACTTGTTCTTTAAATGAGGACTAGTATGAATGG-CCCCACGAGGGCTGCACTGTCTCCTTTTTCTAATCAATGAAACTAATCTCCCCGTGAAGAAGCGGGGATAATTCTATAAGACGAGAAGACCCTATGGAGCTTTAAACAACTGAAACACTTGC-TTTTCCATTAACCTCTTCCGAGTTCTTTA-C-TTCACTCAAGCATTTTTATTTCTAGTTTTAGGTTGGGGTGACCACGGAGCAAAACTAAACCTCCACGAAGAAATGAATA-C-TTTTTAAGCCACAAACTACTTTTTTAAGCATCAACAA-ATTGACCTTCATTGACCCAATATATTGATCAACGAA-CCAAGTTACCCTAGGGATAACAGCGCAATCTACTTCAAGAGCTCGTATCGACAAGTAGGTTTACGACCTCGATGTTGGATCAGGGTATCCTAGTGGTGCAGCCGCTACTGATGGTTCGTTTGTTCAACGATTAAAACCCTAC
>FJ752270_A_bassleri
----------------------------------------------------------------------------------------CCTAACCGTGCG-AAGGTAG-CGTAAT-CACTTGTTCTTTAAATGAGGACTAGTATGAATGG-CCCCACGAGGGCTGCACTGTCTCCTTTTTCTAATCAATGAAACTAATCTCCCCGTGAAGAAGCGGGGATAATTCTATAAGACGAGAAGACCCTATGGAGCTTTAAACAACTGAAACACTTGC-TTTTCCATTAACCTCTTCCGAGTTCTTTA-C-TTCACTCAAGCATTTTTATTTCTAGTTTTAGGTTGGGGTGACCACGGAGCAAAACTAAACCTCCACGAAGAAATGAATA-C-TTTTTAAGCCACAAACTACTTTTTTAAGCATCAACAA-ATTGACCTTCATTGACCCAATATATTGATCAACGAA-CCAAGTTACCCTAGGGATAACAGCGCAATCTACTTCAAGAGCTCGTATCGACAAGTAGGTTTACGACCTCGATGTTGGATCAGGGTATCCTAGTGGTGCAGCCGCTACTGATGGTTCGTTTGTTCAACGATTAAAACCCTAC
>FJ752267_A_bassleri
----------------------------------------------------------------------------------------CCTAACCGTGCG-AAGGTAG-CGTAAT-CACTTGTTCTTTAAATGAGGACTAGTATGAATGG-CCCCACGAGGGCTGCACTGTCTCCTTTTTCTAATCAATGAAACTAATCTCCCCGTGAAGAAGCGGGGATAATTCTATAAGACGAGAAGACCCTATGGAGCTTTAAACAACTGAAACACTTGC-TTTTCCATTAACCTCTTCCGAGTTCTTTA-C-TTCACTCAAGCATTTTTATTTCTAGTTTTAGGTTGGGGTGACCACGGAGCAAAACTAAACCTCCACGAAGAAATGAATA-C-TTTTTAAGCCACAAACTACTTTTTTAAGCATCAACAA-ATTGACCTTCATTGACCCAATATATTGATCAACGAA-CCAAGTTACCCTAGGGATAACAGCGCAATCTACTTCAAGAGCTCGTATCGACAAGTAGGTTTACGACCTCGATGTTGGATCAGGGTATCCTAGTGGTGCAGCCGCTACTGATGGTTCGTTTGTTCAACGATTAAAACCCTAC
>FJ752266_A_bassleri
----------------------------------------------------------------------------------------CCTAACCGTGCG-AAGGTAG-CGTAAT-CACTTGTTCTTTAAATGAGGACTAGTATGAATGG-CCCCACGAGGGCTGCACTGTCTCCTTTTTCTAATCAATGAAACTAATCTCCCCGTGAAGAAGCGGGGATAATTCTATAAGACGAGAAGACCCTATGGAGCTTTAAACAACTGAAACACTTGC-TTTTCCATTAACCTCTTCCGAGTTCTTTA-C-TTCACTCAAGCATTTTTATTTCTAGTTTTAGGTTGGGGTGACCACGGAGCAAAACTAAACCTCCACGAAGAAATGAATA-C-TTTTTAAGCCACAAACTACTTTTTTAAGCATCAACAA-ATTGACCTTCATTGACCCAATATATTGATCAACGAA-CCAAGTTACCCTAGGGATAACAGCGCAATCTACTTCAAGAGCTCGTATCGACAAGTAGGTTTACGACCTCGATGTTGGATCAGGGTATCCTAGTGGTGCAGCCGCTACTGATGGTTCGTTTGTTCAACGATTAAAACCCTAC
>FJ752268_A_bassleri
----------------------------------------------------------------------------------------CCTAACCGTGCG-AAGGTAG-CGTAAT-CACTTGTTCTTTAAATGAGGACTAGTATGAATGG-CCCCACGAGGGCTGCACTGTCTCCTTTTTCTAATCAATGAAACTAATCTCCCCGTGAAGAAGCGGGGATAATTCTATAAGACGAGAAGACCCTATGGAGCTTTAAACAACTGAAACACTTGC-TTTTCCATTAACCTCTTCCGAGTTCTTTA-C-TTCACTCAAGCATTTTTATTTCTAGTTTTAGGTTGGGGTGACCACGGAGCAAAACTAAACCTCCACGAAGAAATGAATA-C-TTTTTAAGCCACAAACTACTTTTTTAAGCATCAACAA-ATTGACCTCCATTGACCCAATATATTGATCAACGAA-CCAAGTTACCCTAGGGATAACAGCGCAATCTACTTCAAGAGCTCGTATCGACAAGTAGGTTTACGACCTCGATGTTGGATCAGGGTATCCTAGTGGTGCAGCCGCTACTGATGGTTCGTTTGTTCAACGATTAAAACCCTAC
>FJ752271_A_bassleri
----------------------------------------------------------------------------------------CCTAACCGTGCG-AAGGTAG-CGTAAT-CACTTGTTCTTTAAATGAGGACTAGTATGAATGG-CCCCACGAGGGCTGCACTGTCTCCTTTTTCTAATCAATGAAACTAATCTCCCCGTGAAGAAGCGGGGATAATTCTATAAGACGAGAAGACCCTATGGAGCTTTAAACAACTGAAACACTTGC-TTTTCCATTGACCTCTTCCGAGTTCTTTA-C-TTCACTCAAGCATTTTTATTTCTAGTTTTAGGTTGGGGTGACCACGGAGCAAAACTAAACCTCCACGAAGAAATGAATA-C-TTTTTAAGCCACAAACTACTTTTTTAAGCATCAACAA-ATTGACCTTCATTGACCCAATATATTGATCAACGAA-CCAAGTTACCCTAGGGATAACAGCGCAATCTACTTCAAGAGCTCATATCGACAAGTAGGTTTACGACCTCGATGTTGGATCAGGGTATCCTAGTGGTGCAGCCGCTACTGATGGTTCGTTTGTTCAACGATTAAAACCCTAC
>FJ752287_Ameerega_sp.
-----------------------------------------------------------------------------------------------------AAGGTAG-CGTAAT-CACTTGTTCTTTAAATGAGGACTAGTATGAATGG-CCCCACGAGGGCTGCACTGTCTCCTTTTTCTAATCAATGAAACTAATCTCCCCGTGAAGAAGCGGGGATAATTCTATAAGACGAGAAGACCCTATGGAGCTTTAAACAACTGAAACACTTGC-TTTTCCATTGACCTCTTCCGAGTTCTTTA-C-TTCACTCAAGCATTTTTATTTCTAGTTTTAGGTTGGGGTGACCACGGAGCAAAACTAAACCTCCACGAAGAAATGAATA-C-TTTTTAAGCCACAAACTACTTTTTTAAGCATCAACAA-ATTGACCTTCATTGACCCAATATATTGATCAACGAA-CCAAGTTACCCTAGGGATAACAGCGCAATCTACTTCAAGAGCTCGTATCGACAAGTAGGTTTACGACCTCGATGTTGGATCAGGGTATCCTAGTGGTGCAGCCGCTACTGATGGTTCGTTTGTTCAACGATTAAAACCCTAC
>FJ752286_Ameerega_sp.
-------------------------------------------------------------------------------------------------------CGTAG-CGTAAT-CACTTGTTCTTTAAATGAGGACTAGTATGAATGG-CCCCACGAGGGCTGCACTGTCTCCTTTTTCTAATCAATGAAACTAATCTCCCCGTGAAGAAGCGGGGATAATTCTATAAGACGAGAAGACCCTATGGAGCTTTAAACAACTGAAACACTTGC-TTTTCCATTGACCTCTTCCGAGTTCTTTA-C-TTCACTCAAGCATTTTTATTTCTAGTTTTAGGTTGGGGTGACCACGGAGCAAAACTAAACCTCCACGAAGAAATGAATA-C-TTTTTAAGCCACAAACTACTTTTTTAAGCATCAACAA-ATTGACCTTCATTGACCCAATATATTGATCAACGAA-CCAAGTTACCCTAGGGATAACAGCGCAATCTACTTCAAGAGCTCGTATCGACAAGTAGGTTTACGACCTCGATGTTGGATCAGGGTATCCTAGTGGTGCAGCCGCTACTGATGGTTCGTTTGTTCAACGATTAAAACCCTAC
>FJ752285_Ameerega_sp.
-------------------------------------------------------------------------------------------------------GGTAG-CGTAAT-CACTTGTTCTTTAAATGAGGACTAGTATGAATGG-CCCCACGAGGGCTGCACTGTCTCCTTTTTCTAATCAATGAAACTAATCTCCCCGTGAAGAAGCGGGGATAATTCTATAAGACGAGAAGACCCTATGGAGCTTTAAACAACTGAAACACTTGC-TTTTCCATTGACCTCTTCCGAGTTCTTTA-C-TTCACTCAAGCATTTTTATTTCTAGTTTTAGGTTGGGGTGACCACGGAGCAAAACTAAACCTCCACGAAGAAATGAATA-C-TTTTTAAGCCACAAACTACTTTTTTAAGCATCAACAA-ATTGACCTTCATTGACCCAATATATTGATCAACGAA-CCAAGTTACCCTAGGGATAACAGCGCAATCTACTTCAAGAGCTCATATCGACAAGTAGGTTTACGACCTCGATGTTGGATCAGGGTATCCTAGTGGTGCAGCCGCTACTGATGGTTCGTTTGTTCAACGATTAAAACCCTAC
>FJ752282_Ameerega_sp.
---------------------------------------------------------------------------------------------------------TAG-CGTAAT-CACTTGTTCTTTAAATGAGGACTAGTATGAATGG-CCCCACGAGGGCTGCACTGTCTCCTTTTTCTAATCAATGAAACTAATCTCCCCGTGAAGAAGCGGGGATAATTCTATAAGACGAGAAGACCCTATGGAGCTTTAAACAACTGAAACACTTGC-TTTTCCATTGACCTCTTCCGAGTTCTTTA-C-TTCACTCAAGCATTTTTATTTCTAGTTTTAGGTTGGGGTGACCACGGAGCAAAACTAAACCTCCACGAAGAAATGAATA-C-TTTTTAAGCCACAAACTACTTTTTTAAGCATCAACAA-ATTGACCTTCATTGACCCAATATATTGATCAACGAA-CCAAGTTACCCTAGGGATAACAGCGCAATCTACTTCAAGAGCTCGTATCGACAAGTAGGTTTACGACCTCGATGTTGGATCAGGGTATCCTAGTGGTGCAGTCGCTACTGATGGTTCGTTTGTTCAACGATTAAAACCCTAC
>FJ752289_A_bassleri
---------------------------------------------------------------------------------------------------------------------------TCTTTAAATGAGGACTAGTATGAAGGG-CCCCACGAGGGCTGCACTGTCTCCTTTTTCTAATCAATGAAACTAATCTCCCCGTGAAGAAGCGGGGATAATTCTATAAGACGAGAAGACCCTATGGAGCTTTAAACAACTGAAACACTTGC-TTTTCCATTAACCTCTTCCGAGTTCTTTA-C-TTCACTCAAGCATTTTTATTTCTAGTTTTAGGTTGGGGTGACCACGGAGCAAAACTAAACCTCCACGAAGAAATGAATA-C-TTTTTAAGCCACAAACTACTTTTTTAAGCATCAACAA-ATTGACCTTCATTGACCCAATATATTGATCAACGAA-CCAAGTTACCCTAGGGATAACAGCGCAATCTACTTCAAGAGCTCGTATCGACAAGTAGGTTTACGACCTCGATGTTGGATCAGGGTATCCTAGTGGTGCAGCCGCTACTGATGGTTCGTTTGTTCAACGATTAAAACCCTAC
>FJ752279.1_Ameerega_sp.
----------------------------------------------------------------------------------------GCTAACCGTGCG-AAGGTAG-CGTAAT-CACTTGTTCTTTAAATGAGGACTAGTATGAACGG-CCCCACGAGGGCTGCACTGTCTCCTTTTTCTAATCAATGAAACTAATCTCCCCGTGAAGAAGCGGGGATAATTCTATAAGACGAGAAGACCCTATGGAGCTTTAAACAACTGAAACACTTGC-TTTTCCATTAACCTCTTCCGAGTTCTTTA-C-TTCACTCAAGCATTTTTATTTCTAGTTTTAGGTTGGGGTGACCACGGAGCAAAACTAAACCTCCACGAAGAAATGAATA-C-TTTTTAAGCCACAAACTACTTTTTTAAGCATCAACAA-ATTGACCTTCATTGACCCAATATATTGATCAACGAA-CCAAGTTACCCTAGGGATAACAGCGCAATCTACTTCAAGAGCTCGTATCGACAAGTAGGTTTACGACCTCGATGTTGGATCAGGGT--------------------------------------------------------
>FJ752277.1_Ameerega_sp.
----------------------------------------------------------------------------------------CCTAACCGTGCG-AAGGTAG-CGTAAT-CACTTGTTCTTTAAATGAGGACTAGTATGAACGG-CCCCACGAGGGCTGCACTGTCTCCTTTTTCTAATCAATGAAACTAATCTCCCCGTGAAGAAGCGGGGATAATTCTATAAGACGAGAAGACCCTATGGAGCTTTAAACAACTGAAACACTTGC-TTTTCCATTAACCTCTTCCGAGTTCTTTA-C-TTCACTCAAGCATTTTTATTTCTAGTTTTAGGTTGGGGTGACCACGGAGCAAAACTAAACCTCCACGAAGAAATGAATA-C-TTTTTAAGCCACAAACTACTTTTTTAAGCATCAACAA-ATTGACCTTCATTGACCCAATATATTGATCAACGAA-CCAAGTTACCCTAGGGATAACAGCGCAATCTACTTCAAGAGCTCGTATCGACAAGTAGGTTTACGACCTCGATGTTGGATCAGGGT--------------------------------------------------------
>FJ752274_Ameerega_sp.
----------------------------------------------------------------------------------------CCTAACCGTGCG-AAGGTAG-CGTAAT-CACTTGTTCTTTAAATGAGGACTAGTATGAATGG-CCCCACGAGGGCTGCACTGTCTCCTTTTTCTAATCAATGAAACTAATCTCCCCGTGAAGAAGCGGGGATAATTCTATAAGACGAGAAGACCCTATGGAGCTTTAAACAACTGAAACACTTGC-TTTTCCATTAACCTCTTCCGAGTTCTTTA-C-TTCACTCAAGCATTTTTATTTCTAGTTTTAGGTTGGGGTGACCACGGAGCAAAACTAAACCTCCACGAAGAAATGAATA-C-TTTTTAAGCCACAAACTACTTTTTTAAGCATCAACAA-ATTGACCTTCATTGACCCAATATATTGATCAACGAA-CCAAGTTACCCTAGGGATAACAGCGCAATCTACTTCAAGAGCTCGTATCGACAAGTAGGTTTACGACCTCGATGTTGGATCAGGGTATCCTAGTGGTG--------------------------------------------
>FJ752272_A_bassleri
----------------------------------------------------------------------------------------CCTAACCGTGCG-AAGGTAG-CGTAAT-CACTTGTTCTTTAAATGAGGACTAGTATGAATGG-CCCCACGAGGGCTGCACTGTCTCCTTTTTCTAATCAATGAAACTAATCTCCCCGTGAAGAAGCGGGGATAATTCTATAAGACGAGAAGACCCTATGGAGCTTTAAACAACTGAAACACTTGC-TTTTCCATTAACCTCTTCCGAGTTCTTTA-C-TTCACTCAAGCATTTTTATTTCTAGTTTTAGGTTGGGGTGACCACGGAGCAAAACTAAACCTCCACGAAGAAATGAATA-C-TTTTTAAGCCACAAACTACTTTTTTAAGCATCAACAA-ATTGACCTTCATTGACCCAATATATTGATCAACGAA-CCAAGTTACCCTAGGGATAACAGCGCAATCTACTTCAAGAGCTCGTATCGACAAGTAGGTTTACGACCTCGATGTTGGATCAGGGTATCCTAGTGGTG--------------------------------------------
>FJ752269_A_bassleri
----------------------------------------------------------------------------------------CCTAACCGTGCG-AAGGTAG-CGTAAT-CACTTGTTCTTTAAATGAGGACTAGTATGAATGG-CCCCACGAGGGCTGCACTGTCTCCTTTTTCTAATCAATGAAACTAATCTCCCCGTGAAGAAGCGGGGATAATTCTATAAGACGAGAAGACCCTATGGAGCTTTAAACAACTGAAACACTTGC-TTTTCCATTAACCTCTTCCGAGTTCTTTA-C-TTCACTCAAGCATTTTTATTTCTAGTTTTAGGTTGGGGTGACCACGGAGCAAAACTAAACCTCCACGAAGAAATGAATA-C-TTTTTAAGCCACAAACTACTTTTTTAAGCATCAACAA-ATTGACCTTCATTGACCCAATATATTGATCAACGAA-CCAAGTTACCCTAGGGATAACAGCGCAATCTACTTCGAGAGGTCGTATCGACAAGTAGGTTTACGACCTCGATGTTGGATCAGGGTATCCTAGTGGTG--------------------------------------------
>FJ752279_Ameerega_sp.
----------------------------------------------------------------------------------------CCTAACCGTGCG-AAGGTAG-CGTAAT-CACTTGTTCTTTAAATGAGGACTAGTATGAACGC-CCCCACGAGGGCTGCACTGTCTCCTTTTTCTAATCAATGAAACTAATCTCCCCGTGAAGAAGCGGGGATAATTCTATAAGACGAGAAGACCCTATGGAGCTTTAAACAACTGAAACACTTGC-TTTTCCATTAACCTCTTCCGAGTTCTTTA-C-TTCACTCAAGCATTTTTATTTCTAGTTTTAGGTTGGGGTGACCACGGAGCAAAACTAAACCTCCACGAAGAAATGAATA-C-TTTTTAAGCCACAAACTACTTTTTTAAGCATCAACAA-ATTGACCTTCATTGACCCAATATATTGATCAACGAA-CCAAGTTACCCTAGGGATAACAGCGCAATCTACTTCAAGA------------------------------------------------------------------------------------------------------
>FJ752273_A_bassleri
----------------------------------------------------------------------------------------TCTAACCGTGCG-AAGATAG-CGTAAT-CACTTGTTCTTTAAATGAGGACTAGTATGAATGG-CCCCACGAGGGCTGCACTGTCTCCTTTTTCTAATCAATGAAACTAATCTCCCCGTGAAGAAGCGGGGATAATTCTATAAGACGAGAAGACCCTATGGAGCTTTAAACAACTGAAACACTTGC-TTTTCCATTAACCTCTTCCGAGTTCTTTA-C-TTCACTCAAGCACTTTTATTTCTAGTTTTAGGTTGGGGTGACCACGGAGCAAAACTAAACCTCCACGAAGAAATGAATA-C-TTTTTAAGCCACAAACTACTTTTTTAAGCATCAACAA-ATTGACCTTCATTGACCCAATATATTGATCAACGAA-CCAAGTTACCCTAGGGATAACAGCGCAATCTACTTCAAGAGCTCGTATCGACAAGTAGGTTTACGACCTCGATGTTGGATCAGGGTATCCT---------------------------------------------------
>EU342610_A_bassleri
CTGTTTACC--AAAAACATCGCCTCTTGTCTAATTATAAGAGG--TCCAGCCTG-CCCAGTGACTTTA-TTCAACGGCC-GCGGTAT-CCTAACCGTGCG-AAGGTAG-CGTAAT-CACTTGTTCTTTAAATGAGGACTAGTATGAATGG-CCCCACGAGGGCTGCACTGTCTCCTTTTTCTAATCAATGAAACTAATCTCCCCGTGAAGAAGCGGGGATAATTCTATAAGACGAGAAGACCCTATGGAGCTTTAAACAACTGAAACACTTGC-TTTTCCATTAACCTCTTCCGAGTTCTTTA-C-TTCACTCAAGCATTTTTATTTCTAGTTTTAGGTTGGGGTGACCACGGAGCAAAACTAAACCTCCACGAAGAAATGAATA-C-TTTTTAAGCCACAAACTACTTTTTTAAGCATCAACAA-ATTGACCTTCATTGACCCAATATATTGATCAACGAA-CCAAGTTACCCTAGGGATAACAGCGCAATCTACTTCAAGAGCTCGTATCGACAAGTAGGTTTACGACCTCGATGTTGGATCAGGGTATCCTAGTGGTGCAGCCGCTACTGATGGTTCGTTTGTTCAACGATTAAAAC-----
>DQ523087_A_bassleri
----------------------------------------------------------------------TCAACGGCC-GCGGTAT-CCTAACCGTGCG-AAGGTAG-CGTAAT-CACTTGTTCTTTAAATGAGGACTAGTATGAATGG-CCCCACGAGGGCTGCACTGTCTCCTTTTTCTAATCAATGAAACTAATCTCCCCGTGAAGAAGCGGGGATAATTCTATAAGACGAGAAGACCCTATGGAGCTTTAAACAACTGAAACACTTGC-TTTTCCATTAACCTCTTCCGAGTTCTTTA-C-TTCACTCAAGCATTTTTATTTCTAGTTTTAGGTTGGGGTGACCACGGAGCAAAACTAAACCTCCACGAAGAAATGAATA-C-TTTTTAAGCCACAAACTACTTTTTTAAGCATCAACAA-ATTGACCTTCATTGACCCAATATATTGATCAACGAA-CCAAGTTACCCTAGGGATAACAGCGCAATCTACTTCAAGAGCTCGTATCGACAAGTAGGTTTACGACCTCGATGTTGGATCAGGGTATCCTA--------------------------------------------------
>EU342609_A_bassleri
CTGTTTACC--AAAAACATCGCCTCTTGTCTAATTATAAGAGG--TCCAGCCTG-CCCAGTGACTTTA-TTCAACGGCC-GCGGTAT-CCTAACCGTGCG-AAGGTAG-CGTAAT-CACTTGTTCTTTAAATGAGGACTAGTATGAATGG-CCCCACGAGGGCTGCACTGTCTCCTTTTTCTAATCAATGAAACTAATCTCCCCGTGAAGAAGCGGGGATAATTCTATAAGACGAGAAGACCCTATGGAGCTTTAAACAACTGAAACACTTGCTTTTTCCATTAACCCCTTCCGAGTTCTTTA-C-TTCACTCAAGCATTTTTATTTCTAGTTTTAGGTTGGGGTGACCACGGAGCAAAACTAAACCTCCACGAAGAAATGAATA-C-TTTTTAAGCCACAAACTACTTTTTTAAGCATCAACAA-ATTGACCTTCATTGACCCAATATATTGATCAACGAA-CCAAGTTACCCTAGGGATAACAGCGCAATCTACTTCAAGAGCTCGTATCGACAAGTAGGTTTACGACCTCGATGTTGGATCAGGGTATCCTAGTGGTGCAGCCGCTACTGATGGTTCGTTTGTTCAACG-------------
>AF128563_A_bassleri
-------------------------------------------------------CCCAGTGACTTTA-TTCAACGGCC-GCGGTAT-CCTAACCGTGCG-AAGGTAG-CGTAAT-CACTTGTTCTTTAAATGAGGACTAGTATGAATGG-CCCCACGAGGGCTGCACTGTCTCCTTTTTCTAATCAATGAAACTAATCTCCCCGTGAAGAAGCGGGGATAATTCTATAAGACGAGAAGACCCTATGGAGCTTTAAACAACTGAAACACTTGCTTTTTCCATTAACCTCTTCCGAGTTCTTTA-C-TTCACTCAAGCATTTTTATTTCTAGTTTTAGGTTGGGGTGACCACGGAGCAAAACTAAACCTCCACGAAGAAATGAATA-C-TTTTTAAGCCACAAACTACTTTTTTAAGCATCAACAA-ATTGACCTTCATTGACCCAATATATTGATCAACGAA-CCAAGTTACCCTAGGGATAACAGCGCAATCTACTTCAAGAGCTCGTATCGACAAGTAGGTTTACGACCTCGATGTTGGATCAGGGTATCCTAGTGGTGCAGCCGCTACTGATGGTTCGTTTGTT------------------
>DQ523045_A_bassleri
-------------------------------------------------------------------------ACGGCC-GCGGTAT-CCTAACCGTGCG-AAGGTAG-CGTAAT-CACTTGTTCTTTAAATGAGGACTAGTATGAATGG-CCCCACGAGGGCTGCACTGTCTCCTTTTTCTAATCAATGAAACTAATCTCCCCGTGAAGAAGCGGGGATAATTCTATAAGACGAGAAGACCCTATGGAGCTTTAAACAACTGAAACACTTGCTTTTTCCATTAACCTCTTCCGAGTTCTTTA-C-TTCACTCAAGCATTTTTATTTCTAGTTTTAGGTTGGGGTGACCACGGAGCAAAACTAAACCTCCACGAAGAAATGAATA-C-TTTTTAAGCCACAAACTACTTTTTTAAGCATCAACAA-ATTGACCTTCATTGACCCAATATATTGATCAACGAA-CCAAGTTACCCTAGGGATAACAGCGCAATCTACTTCAAGAGCTCGTATCGACAAGTAGGTTTACGACCTCGATGTTGGATCAGGGTATCCTAGTGG----------------------------------------------
>DQ523073_A_bassleri
--------------------------------------------------------------------------CGGCC-GCGGTAT-CCTAACCGTGCG-AAGG-AG-CGTAAT-CACTTGTTCTTTAAATGAGGACTAGTATGAATGG-CCCCACGAGGGCTGCACTGTCTCCTTTTTCTAATCAATGAAACTAATCTCCCCGTGAAGAAGCGGGGATAATTCTATAAGACGAGAAGACCCTATGGAGCTTTAAACAACTGAAACACTTGC-TTTTCCATTAACCTCTTCCGAGTTCTTTA-C-TTCACTCAAGCATTTTTATTTCTAGTTTTAGGTTGGGGTGACCACGGAGCAAAACTAAACCTCCACGAAGAAATGAATA-C-TTTTTAAGCCACAAACTACTTTTTTAAGCATCAACAA-ATTGACCTTCATTGACCCAATATATTGATCAACGAA-CCAAGTTACCCTAGGGATAACAGCGCAATCTACTTCAAGAGCTCGTATCGACAAGTAGGTTTACGACCTCGATGTTGGATCAGGGTATCCTAGTG-----------------------------------------------
>DQ523060_A_bassleri
-----------------------------------------------------------------------------------------------------GAAGGAG-CGTAAT-CACTTGTTCTTTAAATGAGGACTAGTATGAATGG-CCCCACGAGGGCTGCACTGTCTCCTTTTTCTAATCAATGAAACTAATCTCCCCGTGAAGAAGCGGGGATAATTCTATAAGACGAGAAGACCCTATGGAGCTTTAAACAACTGAAACACTTGC-TTTTCCATTAACCTCTTCCGAGTTCTTTA-C-TTCACTCAAGCATTTTTATTTCTAGTTTTAGGTTGGGGTGACCACGGAGCAAAACTAAACCTCCACGAAGAAATGAATA-C-TTTTTAAGCCACAAACTACTTTTTTAAGCATCAACAA-ATTGACCTTCATTGACCCAATATATTGATCAACGAA-CCAAGTTACCCTAGGGATAACAGCGCAATCTACTTCAAGAGCTCGTATCGACAAGTAGGTTTACGACCTCGATGTTGGATCAGGGTATCCTA--------------------------------------------------
>DQ523088_A_bassleri
----------------------------------------------------------------------------------------------------------AG-CGTAAT-CACTTGTTCTTTAAATGAGGACTAGTATGAATGG-CCCCACGAGGGCTGCACTGTCTCCTTTTTCTAATCAATGAAACTAATCTCCCCGTGAAGAAGCGGGGATAATTCTATAAGACGAGAAGACCCTATGGAGCTTTAAACAACTGAAACACTTGC-TTTTCCATTGACCTCTTCCGAGTTCTTTA-C-TTCACTCAAGCATTTTTATTTCTAATTTTAGGTTGGGGTGACCACGGAGCAAAACTAAACCTCCACGAAGAAATGAATA-C-TTTTTAAGCCACAAACTACTTTTTTAAGCATCAACAA-ATTGACCTTCATTGACCCAATATATTGATCAACGAA-CCAAGTTACCCTAGGGATAACAGCGCAATCTACTTCAAGAGCTCGTATCGACAAGTAGGTTTACGACCTCGATGTTGGATCAGGGTATCCTAGTGGG---------------------------------------------
>DQ523085_A_bassleri
---------------------------------------------------------------------------------------------------G-AAGGTAG-CGTAAT-CACTTGTTCTTTAAATGAGGACTAGTATGAATGG-CCCCACGAGGGCTGCACTGTCTCCTTTTTCTAATCAATGAAACTAATCTCCCCGTGAAGAAGCGGGGATAATTCTATAAGACGAGAAGACCCTATGGAGCTTTAAACAACTGAAACACTTGC-TTTTCCATTAACCTCTTCCGAGTTCTTTA-C-TTCACTCAAGCATTTTTATTTCTAGTTTTAGGTTGGGGTGACCACGGAGCAAAACTAAACCTCCACGAAGAAATGAATA-C-TTTTTAAGCCACAAACTACTTTTTTAAGCATCAACAA-ATTGACCTTCATTGACCCAATATATTGATCAACGAA-CCAAGTTACCCTAGGGATAACAGCGCAATCTACTTCAAGAGCTCGTATCGACAAGTAGGTTTACGACCTCGATGTTGGATCAGGGTATCCTAGTGGG---------------------------------------------
>DQ523070_A_bassleri
--------------------------------------------------------------------------------------------------CG-AAGGTAG-CGTAAT-CACTTGTTCTTTAAATGAGGACTAGTATGAATGG-CCCCACGAGGGCTGCACTGTCTCCTTTTTCTAATCAATGAAACTAATCTCCCCGTGAAGAAGCGGGGATAATTCTATAAGACGAGAAGACCCTATGGAGCTTTAAACAACTGAAACACTTGC-TTTTCCATTAACCTCTTCCGAGTTCTTTA-C-TTCACTCAAGCATTTTTATTTCTAGTTTTAGGTTGGGGTGACCACGGAGCAAAACTAAACCTCCACGAAGAAATGAATA-C-TTTTTAAGCCACAAACTACTTTTTTAAGCATCAACAA-ATTGACCTTCATTGACCCAATATATTGATCAACGAA-CCAAGTTACCCTAGGGATAACAGCGCAATCTACTTCAAGAGCTCGTATCGACAAGTAGGTTTACGACCTCGATGTTGGATCAGGGTATCCTAGTGGG---------------------------------------------
>DQ523083_A_bassleri
---------------------------------------------------------------------------GGCC-GCGGTAT-CCTAACCGTGCG-AAGGTAG-CGTAAT-CACTTGTTCTTTAAATGAGGACTAGTATGAATGG-CCCCACGAGGGCTGCACTGTCTCCTTTTTCTAATCAATGAAACTAATCTCCCCGTGAAGAAGCGGGGATAATTCTATAAGACGAGAAGACCCTATGGAGCTTTAAACAACTGAAACACTTGC-TTTTCCATTGACCTCTTCCGAGTTCTTTA-C-TTCACTCAAGCATTTTTATTTCTAGTTTTAGGTTGGGGTGACCACGGAGCAAAACTAAACCTCCACGAAGAAATGAATA-C-TTTTTAAGCCACAAACTACTTTTTTAAGCATCAACAA-ATTGACCTTCATTGACCCAATATATTGATCAACGAA-CCAAGTTACCCTAGGGATAACAGCGCAATCTACTTCAAGAGCTCATATCGACAAGTAGGTTTACGACCTCGATGTTGGATCAGGGTATCCTAGTGNG---------------------------------------------
>DQ523080_A_bassleri
--------------------------------------------------------------------------------------------ACCGTGCG-AAGGTAG-CGTAAT-CACTTGTTCTTTAAATGAGGACTAGTATGAATGG-CCCCACGAGGGCTGCACTGTCTCCTTTTTCTAATCAATGAAACTAATCTCCCCGTGAAGAAGCGGGGATAATTCTATAAGACGAGAAGACCCTATGGAGCTTTAAACAACTGAAACACTTGCTTTTTCCATTAACCTCTTCCGAGTTCTTTA-C-TTCACTCAAGCATTTTTATTTCTAGTTTTAGGTTGGGGTGACCACGGAGCAAAACTAAACCTCCACGAAGAAATGAATA-C-TTTTTAAGCCACAAACTACTTTTTTAAGCATCAACAA-ATTGACCTTCATTGACCCAATATATTGATCAACGAA-CCAAGTTACCCTAGGGATAACAGCGCAATCTACTTCAAGAGCTCGTATCGACAAGTAGGTTTACGACCTCGATGTTGGATCAGGGTATCCTAGTGGG---------------------------------------------
>DQ523057_A_bassleri
--------------------------------------------------------------------------------------------------------------------------TCCTTTAAATGAGGACTAGTATGAATGG-CCCCACGAGGGCTGCACTGTCTCCTTTTTCTAATCAATGAAACTAATCTCCCCGTGAAGAAGCGGGGATAATTCTATAAGACGAGAAGACCCTATGGAGCTTTAAACAACTGAAACACTTGC-TTTTCCATTAACCTCTTCCGAGTTCTTTA-C-TTCACTCAAGCATTTTTATTTCTAGTTTTAGGTTGGGGTGACCACGGAGCAAAACTAAACCTCCACGAAGAAATGAATA-C-TTTTTAAGCCACAAACTACTTTTTTAAGCATCAACAA-ATTGACCTTCATTGACCCAATATATTGATCAACGAA-CCAAGTTACCCTAGGGATAACAGCGCAATCTACTTCAAGAGCTCGTATCGACAAGTAGGTTTACGACCTCGATGTTGGATCAGGG---------------------------------------------------------
>FJ752275_Ameerega_sp.
----------------------------------------------------------------------------------------------------------AG-CGTAAT-CACTTGTTCTTTAAATGAGGACTAGTATGAATGG-CCCCACGAGGGCTGCACTGTCTCCTTTTTCTAATCAATGAAACTAATCTCCCCGTGAAGAAGCGGGGATAATTCTATAAGACGAGAAGACCCTATGGAGCTTTAAACAACTGAAACACTTGC-TTTTCCATTAACCTCTTCCGAGTTCTTTA-C-TTCACTCAAGCATTTTTATTTCTAGTTTTAGGTTGGGGTGACCACGGAGCAAAACTAAACCTCCACGAAGAAATGAATA-C-TTTTTAAGCCACAAACTACTTTTTTAAGCATCAACAA-ATTGACCTTCATTGACCCAATATATTGATCAACGAA-CCAAGTTACCCTAGGGATAACAGCGCAATCTACTTCAAGAGCTCGTATCGA-AAGTAGGTTTACGACCTCGATGTTGGATCAGGGTATCCTAGTGGTG--------------------------------------------
>DQ523043_A_bassleri
-----------------------------------------------------------------------------------------------------AAGGTAG-CGTAAT-CACTTGTTCTTTAAATGAGGACTAGTATGAATGG-CCCCACGAGGGCTGCACTGTCTCCTTTTTCTAATCAATGAAACTAATCTCCCCGTGAAGAAGCGGGGATAATTCTATAAGACGAGAAGACCCTATGGAGCTTTAAACAACTGAAACACTTGC-TTTTCCATTAACCTCTTCCGAGTTCTTTA-C-TTCACTCAAGCACTTTTATTTCTAGTTTTAGGTTGGGGTGACCACGGAGCAAAACTAAACCTCCACGAAGAAATGAATA-C--TTTTAAGCCACAAACTACTTTTTTAAGCATCAACAA-ATTGACCTTCATTGACCCAATATATTGATCAACGAA-CCAAGTTACCCTAGGGATAACAGCGCAATCTACTTCAAGAGCTCGTATCGACAAGTAGGTTTACGACCTCGATGTTGGATCAGGGTATCCTAGTGG----------------------------------------------
>HQ290999_A_parvula
CTGTTTACC--AAAAACATCGCCTCTTGTTCAATAATAAGAGG--TCCAGCCTG-CCCAGTGACTTTG-TTCAACGGCC-GCGGTAT-CCTAACCGTGCG-AAGGTAG-CGTAAT-CACTTGTTCTTTAAATGAGGACTAGTATGAATGG-CCCCACGAGGGCTGCACTGTCTCCTTTTTCTAATCAATGAAACTAATCTCCCCGTGAAGAGGCGGGGATAGCCCTATAAGACGAGAAGACCCTATGGAGCTTTAAACAACTGAGACACTTGC-TTTTCTTTTAATCTCTCCAGAGCTCTTTA-T-TTTACTTAAGCATTTTTATCTCTAGTTTTAGGTTGGGGTGACCACGGAGCAAAATTAAACCTCCATGAAGAAATGACTT-C-TTTTTAAGCCACAAACTACTTTTTTAAGCATCAACAA-ATTGACCTTCATTGACCCAATATATTGATCAACGAA-CCAAGTTACCCTAGGGATAACAGCGCAATCTACTTCAAGAGCTCATATCGACAAGTAGGTTTACGACCTCGATGTTGGATCAGGGTATCCTAGTGGTGCAGCCGCTACTAATGGTTCGTTTGTTCAACGATTAAAACCCTAC
>AY364574_A_parvula
CTGTTTACC--AAAAACATCGCCTCTTGTTCAATAATAAGAGG--TCCAGCCTG-CCCAGTGACTTTG-TTCAACGGCC-GCGGTAT-CCTAACCGTGCG-AAGGTAG-CGTAAT-CACTTGTTCTTTAAATGAGGACTAGTATGAATGG-CCCCACGAGGGCTGCACTGTCTCCTTTTTCTAATCAATGAAACTAATCTCCCCGTGAAGAGGCGGGGATAGCCCTATAAGACGAGAAGACCCTATGGAGCTTTAAACAACTGAGACACTTGC-TTTTCTTTTAATCTCTCCAGAGCTCTTTA-T-TTTACTTAAGCATTTTTATCTCTAGTTTTAGGTTGGGGTGACCACGGAGCAAAATTAAACCTCCATGAAGAAATGACTT-C-TTTTTAAGCCACAAACTACTTTTTTAAGCATCAACAA-ATTGACCTTCATTGACCCAATATATTGATCAACGAA-CCAAGTTACCCTAGGGATAACAGCGCAATCTACTTCAAGAGCTCATATCGACAAGTAGGTTTACGACCTCGATGTTGGATCAGGGTATCCTAGTGGTGCAGCCGCTACTAATGGTTCGTTTGTTCAACGATTAAAACCCTAC
>AF124125_A_parvula
------------------------------------------G--TCCAGCCTG-CCCAGTGACTTTG-TTCAACGGCC-GCGGTAT-CCTAACCGTGCG-AAGGTAG-CGTAAT-CACTTGTTCTTTAAATGAGGACTAGTATGAATGG-CCCCACGAGGGCTGCACTGTCTCCTTTTTCTAATCAATGAAACTAATCTCCCCGTGAAGAGGCGGGGATAGCCCTATAAGACGAGAAGACCCTATGGAGCTTTAAACAACTGAGACACTTGC-TTTTCTTTTAATCTCTCCAGAGCTCTTTA-T-TTTACTTAAGCATTTTTATCTCTAGTTTTAGGTTGGGGTGACCACGGAGCAAAATTAAACCTCCATGAAGAAATGACTT-C-TTTTTAAGCCACAAACTACTCTTTTAAGCATCAACAA-ATTGACCTTCATTGACCCAATATATTGATCAACGAA-CCAAGTTACCCTAGGGATAACAGCGCAATCTACTTCAAGAGCTCATATCGACAAGTAGGTTTACGACCTCGATGTTGGATCAGGGTATCCTAGTGGTGCAGCCGCTACTAATGGTTCGTTTGTTCAACGATTAAAACCCTAC
>FJ546422_Ameerega_sp.
------------------------------------------G--TCCAGCCTG-CCCAGTGACTTTG-TTCAACGGCC-GCGGTAT-CCTAACCGTGCG-AAGGTAG-CGTAAT-CACTTGTTCTTTAAATGAGGACTAGTATGAATGG-CCCCACGAGGGCTGCACTGTCTCCTTTTTCTAATCAATGAAACTAATCTCCCCGTGAAGAAGCGGGGATAACCCTATAAGACGAGAAGACCCTATGGAGCTTTAAACAACTGAAACACTTGC-TTTTCCCTTGACATCTCCCGAGCTCTTTA-T-TCTACCTAAGCATTTTTATTTCTAGTTTTAGGTTGGGGTGACCACGGAGCAAAACTTAACCTCCATGAAGAAATGAATA-C-TTTTTAAGCCACAAACTACTTTTTTAAGCATCAACAA-ATTGACCTTCATTGACCCAATATATTGATCAACGAA-CCAAGTTACCCTAGGGATAACAGCGCAATCTACTTCAAGAGCTCATATCGACAAGTAGGTTTACGACCTCGATGTTGGATCAGGGTATCCTAGTGGTGCAGCCGCTACTAATGGTTCGTTTGTTCAACGATTAAAACCCTAC
>FJ546421_Ameerega_sp.
------------------------------------------G--TCCAGCCTG-CCCAGTGACTTTG-TTCAACGGCC-GCGGTAT-CCTAACCGTGCG-AAGGTAG-CGTAAT-CACTTGTTCTTTAAATGAGGACTAGTATGAATGG-CCCCACGAGGGCTGCACTGTCTCCTTTTTCTAATCAATGAAACTAATCTCCCCGTGAAGAAGCGGGGATAACCCTATAAGACGAGAAGACCCTATGGAGCTTTAAACAACTGAAACACTTGC-TTTTCCCTTGACATCTCCCGAGCTCTTTA-T-TCTACCTAAGCATTTTTATTTCTAGTTTTAGGTTGGGGTGACCACGGAGCAAAACTTAACCTCCATGAAGAAATGAATA-C-TTTTTAAGCCACAAACTACTTTTTTAAGCATCAACAA-ATTGACCTTCATTGACCCAATATATTGATCAACGAA-CCAAGTTACCCTAGGGATAACAGCGCAATCTACTTCAAGAGCTCATATCGACAAGTAGGTTTACGACCTCGATGTTGGATCAGGGTATCCTAGTGGTGCAGCCGCTACTAATGGTTCGTTTGTTCAACGATTAAAACCCTAC
>FJ546420_Ameerega_sp.
------------------------------------------G--TCCAGCCTG-CCCAGTGACTTTG-TTCAACGGCC-GCGGTAT-CCTAACCGTGCG-AAGGTAG-CGTAAT-CACTTGTTCTTTAAATGAGGACTAGTATGAATGG-CCCCACGAGGGCTGCACTGTCTCCTTTTTCTAATCAATGAAACTAATCTCCCCGTGAAGAAGCGGGGATAACCCTATAAGACGAGAAGACCCTATGGAGCTTTAAACAACTGAAACACTTGC-TTTTCCCTTGACATCTCCCGAGCTCTTTA-T-TCTACCTAAGCATTTTTATTTCTAGTTTTAGGTTGGGGTGACCACGGAGCAAAACTTAACCTCCATGAAGAAATGAATA-C-TTTTTAAGCCACAAACTACTTTTTTAAGCATCAACAA-ATTGACCTTCATTGACCCAATATATTGATCAACGAA-CCAAGTTACCCTAGGGATAACAGCGCAATCTACTTCAAGAGCTCATATCGACAAGTAGGTTTACGACCTCGATGTTGGATCAGGGTATCCTAGTGGTGCAGCCGCTACTAATGGTTCGTTTGTTCAACGATTAAAACCCTAC
>AF124126_A_picta
------------------------------------------G--TCCAGCCTG-CCCAGTGACTTTG-TTCAACGGCC-GCGGTAT-CCTAACCGTGCG-AAGGTAG-CGTAAT-CACTTGTTCTTTAAATGAGGACTAGTATGAATGG-CCCCACGAGGGCTGCACTGTCTCCTTTTTCTAATCAATGAAACTAATCTCCCCGTGAAGAAGCGGGGATAACCCTATAAGACGAGAAGACCCTATGGAGCTTTAAACAATAGAAACACTTGC-TTTTTTCTTAACCTCTTCCGAGCTCTTTA-T-CTTACTTAAGCATTTTTATTTCTAGTTTTAGGTTGGGGTGACCACGGAGCAGAACTTAACCTCCATGAAGAAATGAATA-T-TTTTTAAGCCGCAAACTACTCTTTTAAGCATCAACAA-ATTGACTTTCATTGACCCAATATATTGATCAACGAA-CCAAGTTACCCTAGGGATAACAGCGCAATCTACTTCAAGAGCTCATATCGACAAGTATGTTTACGACCTCGATGTTGGATCAGGGTATCCTAGTGGTGCAGCCGCTACTAATGGTTCGTTTGTTCAACGATTAAAACCCTAC
>FJ752309_A_pongoensis
---------------------------------------------------------------------------------------------------------------------------------AATGAGGACTAGTATGAATGG-CCCCACGAGGGCTGCACTGTCTCCTTTCTCTAATCAATGAAACTAATCTCCCCGTGAAGAAGCGGGGATAACCCTATAAGACGAGAAGACCCTATGGAGCTTTAAACAACTGAAATACTTGC-TTTTTCCTCAATCTCTTCCGAGCTCTTTA-T-TTTACTTAAGCATTTTTATTTCTAGTTTTAGGTTGGGGTGACCACGGAGCAAAACTAAACCTCCACGAAGAAATGAATTCT-TTTTTAAGCCATAAACTACTTTTTTAAGCATCAACAA-ATTGACCTTCATTGACCCAATATATTGATCAACGAA-CCAAGTTACCCTAGGGATAACAGCGCAATCTACTTCAAGAGCTCATATCGACAAGTAGGTTTACGACCTCGATGTTGGATCAGGGTATCCTAGTGGTG--------------------------------------------
>FJ752308_A_pongoensis
-----------------------------------------------------------------------------------------------------------------------------------TGAGGACTAGTATGAATGG-CCCCACGAGGGCTGCACTGTCTCCTTTCTCTAATCAATGAAACTAATCTCCCCGTGAAGAAGCGGGGATAACCCTATAAGACGAGAAGACCCTATGGAGCTTTAAACAACTGAAATACTTGC-TTTTTCCTCAATCTCTTCCGAGCTCTTTA-T-TTTACTTAAGCATTTTTATTTCTAGTTTTAGGTTGGGGTGACCACGGAGCAAAACTAAACCTCCACGAAGAAATGAATTCT-TTTTTAAGCCATAAACTACTTTTTTAAGCATCAACAA-ATTGACCTTCATTGACCCAATATATTGATCAACGAA-CCAAGTTACCCTAGGGATAACAGCGCAATCTACTTCAAGAGCTCATATCGACAAGTAGGTTTACGACCTCGATGTTGGATCAGGGTATCCTAGTGGTG--------------------------------------------
>DQ502033_A_pulchripecta
CTGTTTACC--AAAAACATCGCCTCTTGCCTGATTATAAGAGG--TCCAGCCTG-CCCAGTGACTTTG-TTCAACGGCC-GCGGTAT-CCTAACCGTGCG-AAGGTAG-CGTAAT-CACTTGTTCTTTAAATGAGGACTAGTATGAATGG-CCCCACGAGGGCTGCACTGTCTCCTTTCTCTAATCAGTGAAACTAATCTCCCCGTGAAGAAGCGGGGATAACCCTATAAGACGAGAAGACCCTATGGAGCTTTAAACAACTGAAACATTTGC-TTTTATCTCAACCTCTCCAGAGCCCTTTA-C-TTTACCTAAGCA-TTTTATTTCTAGTTTTAGGTTGGGGTGACCACGGAGCAAAACTAAACCTCCACGAAGAAATGAATA-T--TTTTAAGCCACAAACTACTTTTTTAAGCATCAACAA-ATTGACCTTCATTGACCCAATATATTGATCAACGAA-CCAAGTTACCCTAGGGATAACAGCGCAATCTACTTCAAGAGCTCATATCGACAAGTAGGTTTACGACCTCGATGTTGGATCAGGGTGTCCTAGTGGTGCAGCCGCTACTAACGGTTCGTTTGTTCAACGATTAAAACCCT--
>DQ523076_A_pongoensis
----------------------------------------------------------------TTGT-TTCAACGGCC-GCGGTATCCTTAACCGTGCG-AAGGTAG-CGTAAT-CACTTGTTCTTTAAATGAGGACTAGTATGAATGG-CCCCACGAGGGCTGCACTGTCTCCTTTCTCTAATCAATGAAACTAATCTCCCCGTGAAGAAGCGGGGATAGCCCTATAAGACGAGAAGACCCTATGGAGCTTTAAACAACTGAAATACTTGCTTTTTTCCTCAACCTCTTCCGAGCTCTTTA-T-TTTACTTAAGCAATTTTATTTCTAGTTTTAGGTTGGGGTGACCACGGAGCAAAACTAAACCTCCGCGAAGAAATGAATT-C-TTTTTAAGCCACAAACTACTTTTTTAAGCATCAACAA-ATTGACCTTCATTGACCCAATATATTGATCAACGAA-CCAAGTTACCCTAGGGATAACAGCGCAATCTACTTCAAGAGCTCATATCGACAAGTAGGTTTACGACCTCGATGTTGGATCAGGGTATCCTAGTGGG---------------------------------------------
>DQ523044_A_pongoensis
------------------------------------------------------------------------------------------TAACCGTGCG-AAGGTAG-CGTAAT-CACTTGTTCTTTAAATGAGGACTAGTATGAATGG-CCCCACGAGGGCTGCACTGTCTCCTTTCTCTAATCAATGAAACTAATCTCCCCGTGAAGAAGCGGGGATAGCCCTATAAGACGAGAAGACCCTATGGAGCTTTAAACAACTGAAATACTTGC-TTTTTCCTCAACCTCTTCCGAGCTCTTTA-T-TTTACTTAAGCAATTTTATTTCTAGTTTTAGGTTGGGGTGACCACGGAGCAAAACTAAACCTCCGCGAAGAAATGAATT-C-TTTTTAAGCCACAAACTACTTTTTTAAGCATCAACAA-ATTGACCTTCATTGACCCAATATATTGATCAACGAA-CCAAGTTACCCTAGGGATAACAGCGCAATCTACTTCAAGAGCTCATATCGACAAGTAGGTTTACGACCTCGATGTTGGATCAGGGTATCCTAGTGG----------------------------------------------
>DQ523084_A_silverstonei
-------------------------------------------------------------------------------------AT-CCTAACNGTGCG-AAGGTAG-CNNAAT-CACTTGTTCTTTAAATGAGGACTAGTATGAATGG-CCCCACGAGGGCTGCACTGTCTCCTTTTTCTAATCAATGAAACTAATCTCCCCGTGAAGAAGCGGGGATAACTTTATAAGACGAGAAGACCCTATGGAGCTTTAAACAACTGAAACACTTGC-TTTTCTCTTATCCTCTTCCGAGTT-TTTA-T-TTTACCTAAGCATTTTTATTTCTAGTTTTAGGTTGGGGTGACCACGGAGCAAAACTAAACCTCCATGAAGAAATGAATA-C-TTTTTAAGCCACAAACTACTTTTTTAAGCATCAACAA-ATTGACCTTCATTGACCCAATATATTGATCAACGAA-CCAAGTTACCCTAGGGATAACAGCGCAATCTACTTCAAGAGCTCATATCGACAAGTAGGTTTACGACCTCGATGTTGGATCAGGGTATCCTAGTGGG---------------------------------------------
>DQ283073_A_silverstonei
CTGTTTACC--AAAAACATCGCCTCTTGTCTAATTATAAGAGG--TCCAGCCTG-CCCAGTGACTTTG-TTCAACGGCC-GCGGTAT-CCTAACCGTGCG-AAGGTAG-CGTAAT-CACTTGTTCTTTAAATGAGGACTAGTATGAATGG-CCCCACGAGGGCTGCACTGTCTCCTTTTTCTAATCAATGAAACTAATCTCCCCGTGAAGAAGCGGGGATAACTTTATAAGACGAGAAGACCCTATGGAGCTTTAAACAACTGAAACACTTGC-TTTTCTCTTATCCTCTTCCGAGTT-TTTA-T-TTTACCTAAGCATTTTTATTTCTAGTTTTAGGTTGGGGTGACCACGGAGCAAAACTAAACCTCCATGAAGAAATGAATA-C-TTTTTAAGCCACAAACTACTTTTTTAAGCATCAACAA-ATTGACCTTCATTGACCCAATATATTGATCAACGAA-CCAAGTTACCCTAGGGATAACAGCGCAATCTACTTCAAGAGCTCATATCGACAAGTAGGTTTACGACCTCGATGTTGGATCAGGGTATCCTAGTGGTGCAGCCGCTACTAATGGTTCGTTTGTTCAACGATTAAAACCCT--
>AF124137_A_silverstonei
------------------------------------------G--TCCAGCCTG-CCCAGTGACTTTG-TTCAACGGCC-GCGGTAT-CCTAACCGTGCG-AAGGTAG-CGTAAT-CACTTGTTCTTTAAATGAGGACTAGTATGAATGG-CCCCACGAGGGCTGCACTGTCTCCTTTTTCTAATCAATGAAACTAATCTCCCCGTGAAGAAGCGGGGATAACTTTATAAGACGAGAAGACCCTATGGAACTTTAAACAACTGAAACACTTGC-TTTTCTCTTATCCTCTTCCGAATT-TTTA-T-TTTACCTAAGCATTTTTATTTCTAGTTTTAGGTTGGGGTGACCACGGAACAAAACTAAACCTCCATGAAGAAATGAATA-C-TTTTTAAGCCACAAACTACTTTTTTAAGCATCCACAA-ATTGACCTTCATTGACCCAATATATTGATCAACGAA-CCAAGTTACCCTAGGGATAACAGCGCAATCTACTTCAAGAGCTCATATCGACAAGTAGGTTTACGACCTCGATGTTGGATCAGGGTATCCTAGTGGTGCACC----------------------------------------
>MT627178_A_hahneli
CTGTTTACC--AAAAACATCGCCTCTTGCCAAATTATAAGAGG--TCCAGCCTG-CCCAGTGACTCTG-TTCAACGGCC-GCGGTAT-CCTAACCGTGCG-AAGGTAG-CGTAAT-CACTTGTTCTTTAAATGAGGACTAGTATGAATGG-CCCCACGAGGGCTGCACTGTCTCCTTTTTCTAATCAATGAAACTAATCTCCCCGTGAAGAAGCGGGGATAACCATATAAGACGAGAAGACCCTATGGAGCTTAAAACAACTGAAACATTTGC-TTTTACCTTAACTGCCCCCGAGCTCTTTA-T-TTTACCTAAGCATTTTTATTTCTAGTTTTAGGTTGGGGTGACCACGGAGCAAAACTAAACCTCCACGAAGAAATGAACA-C-TTTTTAAGCCACAAACTACTTTTTTAAGCATCAACAA-ATTGACCTTCATTGACCCAATATATTGATCAACGAA-CCAAGTTACCCTAGGGATAACAGCGCAATCTACTTCAAGAGCTCATATCGACAAGTGGGTTTACGACCTCGATGTTGGATCAGGGTATCCTAGTGGTGCAGCCGCTACTGACGGTTCGTTTGTTCAACGATTAAAACCCTAC
>EU342615_A_hahneli
CTGTTTACC--AAAAACATCGCCTCTTGCCAAATTATAAGAGG--TCCAGCCTG-CCCAGTGACTTTG-TTCAACGGCC-GCGGTAT-CCTAACCGTGCG-AAGGTAG-CGTAAT-CACTTGTTCTTTAAATGAGGACTAGTATGAATGG-CCCCACGAGGGCTGCACTGTCTCCTTTTTCTAATCAATGAAACTAATCTCCCCGTGAAGAAGCGGGGATAACCATATAAGACGAGAAGACCCTATGGAGCTTAAAACAACTGAGACATTTGC-TTTTACCTTAACTACCCCCGGGCTCTTTA-T-TTTACCTAAGCATTTTTATTTCTAGTTTTAGGTTGGGGTGACCACGGAGCAAAACTAAACCTCCACGAAGAAATGAATA-C-TTTTTAAGCCACAAACCACTTTTTTAAGCATCAACAA-ATTGACCTTCATTGACCCAATATATTGATCAACGAA-CCAAGTTACCCTAGGGATAACAGCGCAATCTACTTCAAGAGCTCATATCGACAAGTAGGTTTACGACCTCGATGTTGGATCAGGGTATCCTAGTGGTGCAGCCGCTACTGACG-----------------------------
>DQ502226_A_hahneli
CTGTTTACC--AAAAACATCGCCTCTTGCCAAATTATAAGAGG--TCCAGCCTG-CCCAGTGACTCTG-TTCAACGGCC-GCGGTAT-CCTAACCGTGCG-AAGGTAG-CGTAAT-CACTTGTTCTTTAAATGAGGACTAGTATGAATGG-CCCCACGAGGGCTGCACTGTCTCCTTTTTCTAATCAATGAAACTAATCTCCCCGTGAAGAAGCGGGGATAACCATATAAGACGAGAAGACCCTATGGAGCTTAAAACAACTGAAACATTTGC-TTTTACCTTAACTGCCCCCGAGCTCTTTA-T-TTTACCTAAGCATTTTTGTTTCTAGTTTTAGGTTGGGGTGACCACGGAGCAAAACTAAACCTCCACGAAGAAATGAATA-C-TTTTTAAGCCACAAACTACTTTTTTAAGCATCAACAA-ATTGACCTTCATTGACCCAATATATTGATCAACGAA-CCAAGTTACCCTAGGGATAACAGCGCAATCTACTTCAAGAGCTCATATCGACAAGTAGGTTTACGACCTCGATGTTGGATCAGGGTATCCTAGTGGTGCAGCCGCTACTGACGGTTCGTTTGTTCAACGATTAAAACCCT--
>DQ502087_A_hahneli
CTGTTTACC--AAAAACATCGCCTCTTGCCAAATTATAAGAGG--TCCAGCCTG-CCCAGTGACTCTG-TTCAACGGCC-GCGGTAT-CCTAACCGTGCG-AAGGTAG-CGTAAT-CACTTGTTCTTTAAATGAGGACTAGTATGAATGG-CCCCACGAGGGCTGCACTGTCTCCTTTTTCTAATCAATGAAACTAATCTCCCCGTGAAGAAGCGGGGATAACCATATAAGACGAGAAGACCCTATGGAGCTTAAAACAACTGAAACATTTGC-TTTTACCTTAACTGCCCCCGAGCTCTTTA-T-TTTACCTAAGCATTTTTGTTTCTAGTTTTAGGTTGGGGTGACCACGGAGCAAAACTAAACCTCCACGAAGAAATGAATA-C-TTTTTAAGCCACAAACTACTTTTTTAAGCATCAACAA-ATTGACCTTCATTGACCCAATATATTGATCAACGAA-CCAAGTTACCCTAGGGATAACAGCGCAATCTACTTCAAGAGCTCATATCGACAAGTAGGTTTACGACCTCGATGTTGGATCAGGGTATCCTAGTGGTGCAGCCGCTACTGACGGTTCGTTTGTTCAACGATTAAAACCCT--
>DQ502086_A_hahneli
CTGTTTACC--AAAAACATCGCCTCTTGCCAAATTATAAGAGG--TCCAGCCTG-CCCAGTGACTCTG-TTCAACGGCC-GCGGTAT-CCTAACCGTGCG-AAGGTAG-CGTAAT-CACTTGTTCTTTAAATGAGGACTAGTATGAATGG-CCCCACGAGGGCTGCACTGTCTCCTTTTTCTAATCAATGAAACTAATCTCCCCGTGAAGAAGCGGGGATAACCATATAAGACGAGAAGACCCTATGGAGCTTAAAACAACTGAAACATTTGC-TTTTACCTTAACTGCCCCCGAGCTCTTTA-T-TTTACCTAAGCATTTTTGTTTCTAGTTTTAGGTTGGGGTGACCACGGAGCAAAACTAAACCTCCACGAAGAAATGAATA-C-TTTTTAAGCCACAAACTACTTTTTTAAGCATCAACAA-ATTGACCTTCATTGACCCAATATATTGATCAACGAA-CCAAGTTACCCTAGGGATAACAGCGCAATCTACTTCAAGAGCTCATATCGACAAGTAGGTTTACGACCTCGATGTTGGATCAGGGTATCCTAGTGGTGCAGCCGCTACTGACGGTTCGTTTGTTCAACGATTAAAACCCT--
>DQ502081_A_hahneli
CTGTTTACC--AAAAACATCGCCTCTTGCCAAATTATAAGAGG--TCCAGCCTG-CCCAGTGACTCTG-TTCAACGGCC-GCGGTAT-CCTAACCGTGCG-AAGGTAG-CGTAAT-CACTTGTTCTTTAAATGAGGACTAGTATGAATGG-CCCCACGAGGGCTGCACTGTCTCCTTTTTCTAATCAATGAAACTAATCTCCCCGTGAAGAAGCGGGGATAACCATATAAGACGAGAAGACCCTATGGAGCTTAAAACAACTGAAACATTTGC-TTTTACCTTAACTGCCCCCGAGCTCTTTA-T-TTTACCTAAGCATTTTTGTTTCTAGTTTTAGGTTGGGGTGACCACGGAGCAAAACTAAACCTCCACGAAGAAATGAATA-C-TTTTTAAGCCACAAACTACTTTTTTAAGCATCAACAA-ATTGACCTTCATTGACCCAATATATTGATCAACGAA-CCAAGTTACCCTAGGGATAACAGCGCAATCTACTTCAAGAGCTCATATCGACAAGTAGGTTTACGACCTCGATGTTGGATCAGGGTATCCTAGTGGTGCAGCCGCTACTGACGGTTCGTTTGTTCAACGATTAAAACCCT--
>DQ502085_A_hahneli
CTGTTTACC--AAAAACATCGCCTCTTGCCAAATTATAAGAGG--TCCAGCCTG-CCCAGTGACTTTG-TTCAACGGCC-GCGGTAT-CCTAACCGTGCG-AAGGTAG-CGTAAT-CACTTGTTCTTTAAATGAGGACTAGTATGAATGG-CCCCACGAGGGCTGCACTGTCTCCTTTTTCTAATCAATGAAACTAATCTCCCCGTGAAGAAGCGGGGATAACCATATAAGACGAGAAGACCCTATGGAGCTTAAAACAACTGAAACATTTGC-TTTTACCTTAACTGCCCCCGGGCTCTTTA-T-TTTACCTAAGCATTTTTATTTCTAGTTTTAGGTTGGGGTGACCACGGAGCAAAACTAAACCTCCACGAAGAAATGAATA-C-TTTTTAAGCCACAAACTACTTTTTTAAGCATCAACAA-ATTGACCTTCATTGACCCAATATATTGATCAACGAA-CCAAGTTACCCTAGGGATAACAGCGCAATCTACTTCAAGAGCTCATATCGACAAGTAGGTTTACGACCTCGATGTTGGATCAGGGTATCCTAGTGGTGCAGCCGCTACTGACGGTTCGTTTGTTCAACGATTAAAACCCT--
>DQ502084_A_hahneli
CTGTTTACC--AAAAACATCGCCTCTTGCCAAATTATAAGAGG--TCCAGCCTG-CCCAGTGACTTTG-TTCAACGGCC-GCGGTAT-CCTAACCGTGCG-AAGGTAG-CGTAAT-CACTTGTTCTTTAAATGAGGACTAGTATGAATGG-CCCCACGAGGGCTGCACTGTCTCCTTTTTCTAATCAATGAAACTAATCTCCCCGTGAAGAAGCGGGGATAACCATATAAGACGAGAAGACCCTATGGAGCTTAAAACAACTGAAACATTTGC-TTTTACCTTAACTGCCCCCGGGCTCTTTA-T-TTTACCTAAGCATTTTTATTTCTAGTTTTAGGTTGGGGTGACCACGGAGCAAAACTAAACCTCCACGAAGAAATGAATA-C-TTTTTAAGCCACAAACTACTTTTTTAAGCATCAACAA-ATTGACCTTCATTGACCCAATATATTGATCAACGAA-CCAAGTTACCCTAGGGATAACAGCGCAATCTACTTCAAGAGCTCATATCGACAAGTAGGTTTACGACCTCGATGTTGGATCAGGGTATCCTAGTGGTGCAGCCGCTACTGACGGTTCGTTTGTTCAACGATTAAAACCCT--
>DQ502083_A_hahneli
CTGTTTACC--AAAAACATCGCCTCTTGCCAAATTATAAGAGG--TCCAGCCTG-CCCAGTGACTTTG-TTCAACGGCC-GCGGTAT-CCTAACCGTGCG-AAGGTAG-CGTAAT-CACTTGTTCTTTAAATGAGGACTAGTATGAATGG-CCCCACGAGGGCTGCACTGTCTCCTTTTTCTAATCAATGAAACTAATCTCCCCGTGAAGAAGCGGGGATAACCATATAAGACGAGAAGACCCTATGGAGCTTAAAACAACTGAGACATTTGC-TTTTACCTTAACTACCCCCGGGCTCTTTA-T-TTTACCTAAGCATTTTTATTTCTAGTTTTAGGTTGGGGTGACCACGGAGCAAAACTAAACCTCCACGAAGAAATGAATA-C-TTTTTAAGCCACAAACCACTTTTTTAAGCATCAACAA-ATTGACCTTCATTGACCCAATATATTGATCAACGAA-CCAAGTTACCCTAGGGATAACAGCGCAATCTACTTCAAGAGCTCATATCGACAAGTAGGTTTACGACCTCGATGTTGGATCAGGGTATCCTAGTGGTGCAGCCGCTACTGACGGTTCGTTTGTTCAACGATTAAAACCCT--
>DQ502077_A_hahneli
CTGTTTACC--AAAAACATCGCCTCTTGCCAAATTATAAGAGG--TCCAGCCTG-CCCAGTGACTTTG-TTCAACGGCC-GCGGTAT-CCTAACCGTGCG-AAGGTAG-CGTAAT-CACTTGTTCTTTAAATGAGGACTAGTATGAATGG-CCCCACGAGGGCTGCACTGTCTCCTTTTTCTAATCAATGAAACTAATCTCCCCGTGAAGAAGCGGGGATAACCATATAAGACGAGAAGACCCTATGGAGCTTAAAACAACTGAGACATTTGC-TTTTACCTTAACTACCCCCGGGCTCTTTA-T-TTTACCTAAGCATTTTTATTTCTAGTTTTAGGTTGGGGTGACCACGGAGCAAAACTAAACCTCCACGAAGAAATGAATA-C-TTTTTAAGCCACAAACCACTTTTTTAAGCATCAACAA-ATTGACCTTCATTGACCCAATATATTGATCAACGAA-CCAAGTTACCCTAGGGATAACAGCGCAATCTACTTCAAGAGCTCATATCGACAAGTAGGTTTACGACCTCGATGTTGGATCAGGGTATCCTAGTGGTGCAGCCGCTACTGACGGTTCGTTTGTTCAACGATTAAAACCCT--
>DQ501997_A_hahneli
CTGTTTACC--AAAAACATCGCCTCTTGCCAAATTATAAGAGG--TCCAGCCTG-CCCAGTGACTCTG-TTCAACGGCC-GCGGTAT-CCTAACCGTGCG-AAGGTAG-CGTAAT-CACTTGTTCTTTAAATGAGGACTAGTATGAATGG-CCCCACGAGGGCTGCACTGTCTCCTTTTTCTAATCAATGAAACTAATCTCCCCGTGAAGAAGCGGGGATAACCATATAAGACGAGAAGACCCTATGGAGCTTAAAACAACTGAAACATTTGC-TTTTACCTTAACTGCCCCAGGGCTCTTTA-T-TTTACCTAAGCATTTTTATTTCTAGTTTTAGGTTGGGGTGACCACGGAGCAAAACTAAACCTCCACGAAGAAATGAATT-C-TTTTTAAGCCACAAACTACTTTTTTAAGCATCAACAA-ATTGACCTTCATTGACCCAATATATTGATCAACGAA-CCAAGTTACCCTAGGGATAACAGCGCAATCTACTTCAAGAGCTCATATCGACAAGTAGGTTTACGACCTCGATGTTGGATCAGGGTATCCTAGTGGTGCAGCCGCTACTGACGGTTCGTTTGTTCAACGATTAAAACCCT--
>DQ501996_A_hahneli
CTGTTTACC--AAAAACATCGCCTCTTGCCAAATTATAAGAGG--TCCAGCCTG-CCCAGTGACTCTG-TTCAACGGCC-GCGGTAT-CCTAACCGTGCG-AAGGTAG-CGTAAT-CACTTGTTCTTTAAATGAGGACTAGTATGAATGG-CCCCACGAGGGCTGCACTGTCTCCTTTTTCTAATCAATGAAACTAATCTCCCCGTGAAGAAGCGGGGATAACCATATAAGACGAGAAGACCCTATGGAGCTTAAAACAACTGAAACATTTGC-TTTTACCTTAACTGCCCCAGGGCTCTTTA-T-TTTACCTAAGCATTTTTATTTCTAGTTTTAGGTTGGGGTGACCACGGAGCAAAACTAAACCTCCACGAAGAAATGAATT-C-TTTTTAAGCCACAAACTACTTTTTTAAGCATCAACAA-ATTGACCTTCATTGACCCAATATATTGATCAACGAA-CCAAGTTACCCTAGGGATAACAGCGCAATCTACTTCAAGAGCTCATATCGACAAGTAGGTTTACGACCTCGATGTTGGATCAGGGTATCCTAGTGGTGCAGCCGCTACTGACGGTTCGTTTGTTCAACGATTAAAACCCT--
>DQ501991_A_hahneli
CTGTTTACC--AAAAACATCGCCTCTTGCCAAATTATAAGAGG--TCCAGCCTG-CCCAGTGACTCTG-TTCAACGGCC-GCGGTAT-CCTAACCGTGCG-AAGGTAG-CGTAAT-CACTTGTTCTTTAAATGAGGACTAGTATGAATGG-CCCCACGAGGGCTGCACTGTCTCCTTTTTCTAATCAATGAAACTAATCTCCCCGTGAAGAAGCGGGGATAACCATATAAGACGAGAAGACCCTATGGAGCTTAAAACAACTGAAACATTTGC-TTTTACCTTAACTGCCCCAGGGCTCTTTA-T-TTTACCTAAGCATTTTTATTTCTAGTTTTAGGTTGGGGTGACCACGGAGCAAAACTAAACCTCCACGAAGAAATGAATT-C-TTTTTAAGCCACAAACTACTTTTTTAAGCATCAACAA-ATTGACCTTCATTGACCCAATATATTGATCAACGAA-CCAAGTTACCCTAGGGATAACAGCGCAATCTACTTCAAGAGCTCATATCGACAAGTAGGTTTACGACCTCGATGTTGGATCAGGGTATCCTAGTGGTGCAGCCGCTACTGACGGTTCGTTTGTTCAACGATTAAAACCCT--
>EU342619_A_hahneli
CTGTTTACC--AAAAACATCGCCTCTTGCCAAATTATAAGAGG--TCCAGCCTG-CCCAGTGACTCTG-TTCAACGGCC-GCGGTAT-CCTAACCGTGCG-AAGGTAG-CGTAAT-CACTTGTTCTTTAAATGAGGACTAGTATGAATGG-CCCCACGAGGGCTGCACTGTCTCCTTTTTCTAATCAATGAAACTAATCTCCCCGTGAAGAAGCGGGGATAACCATATAAGACGAGAAGACCCTATGGAGCTTAAAACAACTGAAACATTTGC-TTTTACCTTAACTGCCCCCGAGCTCTTTA-T-TTTACCTAAGCATTTTTGTTTCTAGTTTTAGGTTGGGGTGACCACGGAGCAAAACTAAACCTCCACGAAGAAATGAATA-C-TTTTTAAGCCACAAACTACTTTTTTAAGCATCAACAA-ATTGACCTTCATTGACCCAATATATTGATCAACGAA-CCAAGTTACCCTAGGGATAACAGCGCAATCTACTTCAAGAGCTCATATCGACAAGTAGGTTTACGACCTCGATGTTGGATCAGGGTATCCTAGTGGTGCAGCCGCTACTGACGGTC--GTTGTTCAACGATAAAA-------
>EU342618_A_hahneli
CTGTTTACC--AAAAACATCGCCTCTTGCCAAATTATAAGAGG--TCCAGCCTG-CCCAGTGACTCTG-TTCAACGGCC-GCGGTAT-CCTAACCGTGCG-AAGGTAG-CGTAAT-CACTTGTTCTTTAAATGAGGACTAGTATGAATGG-CCCCACGAGGGCTGCACTGTCTCCTTTTTCTAATCAATGAAACTAATCTCCCCGTGAAGAAGCGGGGATAACCATATAAGACGAGAAGACCCTATGGAGCTTAAAACAACTGAAACATTTGC-TTTTACCTTAACTGCCCCCGAGCTCTTTA-T-TTTACCTAAGCATTTTTGTTTCTAGTTTTAGGTTGGGGTGACCACGGAGCAAAACTAAACCTCCACGAAGAAATGAATA-C-TTTTTAAGCCACAAACTACTTTTTTAAGCATCAACAA-ATTGACCTTCATTGACCCAATATATTGATCAACGAA-CCAAGTTACCCTAGGGATAACAGCGCAATCTACTTCAAGAGCTCATATCGACAAGTAGGTTTACGACCTCGATGTTGGATCAGGGTATCCTAGTGGTGCAGCCGCTACTGACGGTC--GTTGTTCAACGATAAAACC-----
>EU342614_A_hahneli
CTGTTTACC--AAAAACATCGCCTCTTGCCAAATTATAAGAGG--TCCAGCCTG-CCCAGTGACTTTG-TTCAACGGCC-GCGGTAT-CCTAACCGTGCG-AAGGTAG-CGTAAT-CACTTGTTCTTTAAATGAGGACTAGTATGAATGG-CCCCACGAGGGCTGCACTGTCTCCTTTTTCTAATCAATGAAACTAATCTCCCCGTGAAGAAGCGGGGATAACCATATAAGACGAGAAGACCCTATGGAGCTTAAAACAACTGAAACATTTGC-TTTTACCTTAACTGCCCCCGGGCTCTTTA-T-TTTACCTAAGCATTTTTATTTCTAGTTTTAGGTTGGGGTGACCACGGAGCAAAACTAAACCTCCACGAAGAAATGAATA-C-TTTTTAAGCCACAAACTACTTTTTTAAGCATCAACAA-ATTGACCTTCATTGACCCAATATATTGATCAACGAA-CCAAGTTACCCTAGGGATAACAGCGCAATCTACTTCAAGAGCTCATATCGACAAGTAGGTTTACGACCTCGATGTTGGATCAGGGTATCCTAGTGGTGCAGCCGCTACTGACGGTC--GTTGTTCAACGATAAAACC-----
>EU342617_A_picta
CTGTTTACC--AAAAACATCGCCTCTTGCCAAATTATAAGAGG--TCCAGCCTG-CCCAGTGACTCTG-TTCAACGGCC-GCGGTAT-CCTAACCGTGCG-AAGGTAG-CGTAAT-CACTTGTTCTTTAAATGAGGACTAGTATGAATGG-CCCCACGAGGGCTGCACTGTCTCCTTTTTCTAATCAATGAAACTAATCTCCCCGTGAAGAAGCGGGGATAACCATATAAGACGAGAAGACCCTATGGAGCTTAAAACAACTGAAACATTTGC-TTTTACCTTAACTGCCCCAGGGCTCTTTA-T-TTTACCTAAGCATTTTTATTTCTAGTTTTAGGTTGGGGTGACCACGGAGCAAAACTAAACCTCCACGAAGAAATGAATT-C-TTTTTAAGCCACAAACTACTTTTTTAAGCATCAACAA-ATTGACCTTCATTGACCCAATATATTGATCAACGAA-CCAAGTTACCCTAGGGATAACAGCGCAATCTACTTCAAGAGCTCATATCGACAAGTAGGTTTACGACCTCGATGTTGGATCAGGGTATCCTAGTGGTGCAGCCGCTACTGACGGTTC-GTTGTTCAACGATAAA--------
>EU342616_A_picta
CTGTTTACC--AAAAACATCGCCTCTTGCCAAATTATAAGAGG--TCCAGCCTG-CCCAGTGACTCTG-TTCAACGGCC-GCGGTAT-CCTAACCGTGCG-AAGGTAG-CGTAAT-CACTTGTTCTTTAAATGAGGACTAGTATGAATGG-CCCCACGAGGGCTGCACTGTCTCCTTTTTCTAATCAATGAAACTAATCTCCCCGTGAAGAAGCGGGGATAACCATATAAGACGAGAAGACCCTATGGAGCTTAAAACAACTGAAACATTTGC-TTTTACCTTAACTGCCCCAGGGCTCTTTA-T-TTTACCTAAGCATTTTTATTTCTAGTTTTAGGTTGGGGTGACCACGGAGCAAAACTAAACCTCCACGAAGAAATGAATT-C-TTTTTAAGCCACAAACTACTTTTTTAAGCATCAACAA-ATTGACCTTCATTGACCCAATATATTGATCAACGAA-CCAAGTTACCCTAGGGATAACAGCGCAATCTACTTCAAGAGCTCATATCGACAAGTAGGTTTACGACCTCGATGTTGGATCAGGGTATCCTAGTGGTGCAGCCGCTACTGACGGTTC-GTTGTTCAACGATAAA--------
>DQ523081_A_hahneli
-----------------------------------------------------------------CTG-TTCAACGGCC-GCGGTAT-CCTAACCGTGCG-AAGGTAG-CGTAAT-CACTTGTTCTTTAAATGAGGACTAGTATGAATGG-CCCCACGAGGGCTGCACTGTCTCCTTTTTCTAATCAATGAAACTAATCTCCCCGTGAAGAAGCGGGGATAACCATATAAGACGAGAAGACCCTATGGAGCTTAAAACAACTGAAACATTTGC-TTTTACCTTAACTGCCCCAGGGCTCTTTA-T-TTTACCTAAGCATTTTTATTTCTAGTTTTAGGTTGGGGTGACCACGGAGCAAAACTAAACCTCCACGAAGAAATGAATT-C-TTTTTAAGCCACAAACTACTTTTTTAAGCATCAACAA-ATTGACCTTCATTGACCCAATATATTGATCAACGAA-CCAAGTTACCCTAGGGATAACAGCGCAATCTACTTCAAGAGCTCATATCGACAAGTAGGTTTACGACCTCGATGTTGGATCAGGGTATCCTAGTGG----------------------------------------------
>DQ523063_A_hahneli
--------------------------------------------------------CCAGTGACTCTG-TTCAACGGCC-GCGGTAT-CCTAACCGTGCG-AAGGTAG-CGTAAT-CACTTGTTCTTTAAATGAGGACTAGTATGAATGG-CCCCACGAGGGCTGCACTGTCTCCTTTTTCTAATCAATGAAACTAATCTCCCCGTGAAGAAGCGGGGATAACCATATAAGACGAGAAGACCCTATGGAGCTTAAAACAACTGAAACATTTGC-TTTTACCTTAACTGCCCCCGAGCTCTTTA-T-TTTACCTAAGCATTTTTGTTTCTAGTTTTAGGTTGGGGTGACCACGGAGCAAAACTAAACCTCCACGAAGAAATGAATA-C-TTTTTAAGCCACAAACTACTTTTTTAAGCATCAACAA-ATTGACCTTCATTGACCCAATATATTGATCAACGAA-CCAAGTTACCCTAGGGATAACAGCGCAATCTACTTCAAGAGCTCATATCGACAAGTAGGTTTACGACCTCGATGTNGGATCAGGGTATCCTAGG------------------------------------------------
>DQ523056_A_hahneli
--------------------------------------------------------CCAGTGACTCTG-TTCAACGGCC-GCGGTAT-CCTAACCGTGCG-AAGGTAG-CGTAAT-CACTTGTTCTTTAAATGAGGACTAGTATGAATGG-CCCCACGAGGGCTGCACTGTCTCCTTTTTCTAATCAATGAAACTAATCTCCCCGTGAAGAAGCGGGGATAACCATATAAGACGAGAAGACCCTATGGAGCTTAAAACAACTGAAACATTTGC-TTTTACCTTAACTGCCCCAGGGCTCTTTA-T-TTTACCTAAGCATTTTTATTTCTAGTTTTAGGTTGGGGTGACCACGGAGCAAAACTAAACCTCCACGAAGAAATGAATT-C-TTTTTAAGCCACAAACTACTTTTTTAAGCATCAACAA-ATTGACCTTCATTGACCCAATATATTGATCAACGAA-CCAAGTTACCCTAGGGATAACAGCGCAATCTACTTCAAGAGCTCATATCGACAAGTAGGTTTACGACCTCGATGG-------------------------------------------------------------------
>DQ523034_A_hahneli
--------------------------------------------------------CCAGTGACTCTG-TTCAACGGCC-GCGGTAT-CCTAACCGTGCG-AAGGTAG-CGTAAT-CACTTGTTCTTTAAATGAGGACTAGTATGAATGG-CCCCACGAGGGCTGCACTGTCTCCTTTTTCTAATCAATGAAACTAATCTCCCCGTGAAGAAGCGGGGATAACCATATAAGACGAGAAGACCCTATGGAGCTTAAAACAACTGAAACATTTGC-TTTTACCTTAACTGCCCCAGGGCTCTTTA-T-TTTACCTAAGCATTTTTATTTCTAGTTTTAGGTTGGGGTGACCACGGAGCAAAACTAAACCTCCACGAAGAAATGAATT-C-TTTTTAAGCCACAAACTACTTTTTTAAGCATCAACAA-ATTGACCTTCATTGACCCAATATATTGATCAACGAA-CCAAGTTACCCTAGGGATAACAGCGCAATCTACTTCAAGAGCTCATATCGACAAGTAGGTTTACGACCTCGATGTNGGATCAGG----------------------------------------------------------
>AY263247_A_hahneli
-------------------------------------AAGAGG--TCCAGCCTG-CCCAGTGACTCTG-TTCAACGGCC-GCGGTAT-CCTAACCGTGCG-AAGGTAG-CGTAAT-CACTTGTTCTTTAAATGAGGACTAGTATGAATGG-CCCCACGAGGGCTGCACTGTCTCCTTTTTCTAATCAATGAAACTAATCTCCCCGTGAAGAAGCGGGGATAACCATATAAGACGAGAAGACCCTATGGAGCTTAAAACAACTGAAACATTTGC-TTTTACCTTAACTGCCTCCGAGCTCTTTA-T-TTTACCTAAGCATCTTTATTTCTAGTTTTAGGTTGGGGTGACCACGGAGCAAAACTAAACCTCCACGAAGAAATGAATA-C-TTTTTAAGCCACAAACTACTTTTTTAAGCATCAACAA-ATTGACCTTCATTGACCCAATATATTGATCAACGAA-CCAAGTTACCCTAGGGATAACAGCGCAATCTACTTCAAGAGCTCATATCGACAAGTAGGTTTACGACCTCGATGTTGGATCA------------------------------------------------------------
>HQ290998_A_hahneli
CTGTTTACC--AAAAACATCGCCTCTTGCCAAACTATAAGAGG--TCCAGCCTG-CCCAGTGACTTTG-TTCAACGGCC-GCGGTAT-CCTAACCGTGCG-AAGGTAG-CGTAAT-CACTTGTTCTTTAAATGAGGACTAGTATGAATGG-CCCCACGAGGGCTGCACTGTCTCCTTTTTCTAATCAATGAAACTAATCTCCCCGTGAAGAAGCGGGGATAACCATATAAGACGAGAAGACCCTATGGAGCTTAAAACAACTGAAACATTTGC-TTTCGCCTTAACCGCCCCCGAGCTTTTTA-T-TTTACTTAAGCATTATTATTTCTAGTTTTAGGTTGGGGTGACCATGGAGCAAAACTAAACCTCCATGAAGAAATGGATA-T-TTCCTAAGCCACAAACTACTTTTTTAAGCATCAACAA-ATTGACCTTCATTGACCCAATATATTGATCAACGAA-CCAAGTTACCCTAGGGATAACAGCGCAATCTACTTCAAGAGCTCATATCGACAAGTAGGTTTACGACCTCGATGTTGGATCAGGGTGTCCTAGTGGTGCAGCCGCTACTAACGGTTCGTTTGTTCAACGATTAAAACCCTAC
>AY364573_A_hahneli
CTGTTTACC--AAAAACATCGCCTCTTGCCAAACTATAAGAGG--TCCAGCCTG-CCCAGTGACTTTG-TTCAACGGCC-GCGGTAT-CCTAACCGTGCG-AAGGTAG-CGTAAT-CACTTGTTCTTTAAATGAGGACTAGTATGAATGG-CCCCACGAGGGCTGCACTGTCTCCTTTTTCTAATCAATGAAACTAATCTCCCCGTGAAGAAGCGGGGATAACCATATAAGACGAGAAGACCCTATGGAGCTTAAAACAACTGAAACATTTGC-TTTCGCCTTAACCGCCCCCGAGCTTTTTA-T-TTTACTTAAGCATTATTATTTCTAGTTTTAGGTTGGGGTGACCATGGAGCAAAACTAAACCTCCATGAAGAAATGGATA-T-TTCCTAAGCCACAAACTACTTTTTTAAGCATCAACAA-ATTGACCTTCATTGACCCAATATATTGATCAACGAA-CCAAGTTACCCTAGGGATAACAGCGCAATCTACTTCAAGAGCTCATATCGACAAGTAGGTTTACGACCTCGATGTTGGATCAGGGTGTCCTAGTGGTGCAGCCGCTACTAACGGTTCGTTTGTTCAACGATTAAAACCCTAC
>DQ502270_A_hahneli
CTGTTTACC--AAAAACATCGCCTCTTGCCAAACTATAAGAGG--TCCAGCCTG-CCCAGTGACTTTG-TTCAACGGCC-GCGGTAT-CCTAACCGTGCG-AAGGTAG-CGTAAT-CACTTGTTCTTTAAATGAGGACTAGTATGAATGG-CCCCACGAGGGCTGCACTGTCTCCTTTTTCTAATCAATGAAACTAATCTCCCCGTGAAGAAGCGGGGATAACCATATAAGACGAGAAGACCCTATGGAGCTTAAAACAACTGAAACATTTGC-TTTTACCTTAACCGCCCCCGAGCTCTTTA-T-TTTACCTAAGCATCATTATTTCTAGTTTTAGGTTGGGGTGACCATGGAGCAAAACTAAACCTCCATGAAGAAATGGATA-T-CTCCTAAGCCACAAACTACTCTTTTAAGCATCAACAA-ATTGACCTTCATTGACCCAATATATTGATCAACGAA-CCAAGTTACCCTAGGGATAACAGCGCAATCTACTTCAAGAGCTCATATCGACAAGTAGGTTTACGACCTCGATGTTGGATCAGGGTGTCCTAGTGGTGCAGCCGCTACTAACGGTTCGTTTGTTCAACGATTAAAACCCT--
>DQ523061_A_hahneli
--------------------------------------------------------CCAGTGACTTTG-TTCAACGGCC-GCGGTAT-CCTAACCGTGCG-AAGGTAG-CGTAAT-CACTTGTTCTTTAAATGAGGACTAGTATGAATGG-CCCCACGAGGGCTGCACTGTCTCCTTTTTCTAATCAATGAAACTAATCTCCCCGTGAAGAAGCGGGGATAACCATATAAGACGAGAAGACCCTATGGAGCTTAAAACAACTGAAACATTTGC-TTTTACCTTAACCGCCCCCGAGCTCTTTA-T-TTTACCTAAGCATCATTATTTCTAGTTTTAGGTTGGGGTGACCATGGAGCAAAACTAAACCTCCATGAAGAAATGGATA-T-CTCCTAAGCCACAAACTACTTTTTTAAGCATCAACAA-ATTGACCTTCATTGACCCAATATATTGATCAACGAA-CCAAGTTACCCTAGGGATAACAGCGCAATCTACTTCAAGAGCTCATATCGACAAGTAGGTTTACGACCTCGATGTTGGATCAGGGTGTCCTAGG------------------------------------------------
>DQ523032_A_hahneli
--------------------------------------------------------CCAGTGACTTTG-TTCAACGGCC-GCGGTAT-CCTAACCGTGCG-AAGGTAG-CGTAAT-CACTTGTTCTTTAAATGAGGACTAGTATGAATGG-CCCCACGAGGGCTGCACTGTCTCCTTTTTCTAATCAATGAAACTAATCTCCCCGTGAAGAAGCGGGGATAACCATATAAGACGAGAAGACCCTATGGAGCTTAAAACAACTGAAACATTTGC-TTTTACCTTAACCGCCCCCGAGCTCTTTA-T-TTTACCTAAGCATCATTATTTCTAGTTTTAGGTTGGGGTGACCATGGAGCAAAACTAAACCTCCATGAAGAAATGGATA-T-CTCCTAAGCCACAAACTACTTTTTTAAGCATCAACAA-ATTGACCTTCATTGACCCAATATATTGATCAACGAA-CCAAGTTACCCTAGGGATAACAGCGCAATCTACTTCAAGAGCTCATATCGACAAGTAGGTTTACGACCTCGATGTTGGATCAGGGTGTCCTAGTGGG---------------------------------------------
>DQ523033_A_hahneli
--------------------------------------------------------CCAGTGACTTTG-TTCAACGGCC-GCGGTAT--CTAACCGTGCG-AAGGTAG-CGTAAT-CACTTGTTCTTTAAATGAGGACTAGTATGAATGG-CCCCACGAGGGCTGCACTGTCTCCTTTTTCTAATCAATGAAACTAATCTCCCCGTGAAGAAGCGGGGATAACCATATAAGACGAGAAGACCCTATGGAGCTTAAAACAACTGAAACATTTGC-TTTTACCTTAACCGCCCCCGAGCTCTTTA-T-TTTACCTAAGCATCATTATTTCTAGTTTTAGGTTGGGGTGACCATGGAGCAAAACTAAACCTCCATGAAGAAATGGATA-T-TTCCTAAGCCACAAACTACTTTTTTAAGCATCAACAA-ATTGACCTTCATTGACCCAATATATTGATCANCGAA-CCAAGTTACCCTAGGGATAACAGCGCAATCTACTTCAAGAGCTCATATCGACAAGTAGGTTTACGACCTCGATGTTGGATCAGGGTGTCCTAGTGG----------------------------------------------
>DQ523067_A_hahneli
------------------------------------------------------------------------------------------------------------------------------TTAAATGAGGACTAGTATGAATGG-CCCCACGAGGGCTGCACTGTCTCCTTTTTCYAATCAATGAAACTAATCTCCCCGTGAAGAAGCGGGGATAACCNTATAAGACGAGAAGACCCTATGGAGCTTAAAACAACTGAAACATTTGC-TTTTACCTTAACTGCCCCCGAGCTCTTTA-T-TTTACCTAAGCATTTTTGTTTCTAGTTTTAGGTTGGGGTGACCACGGAGCAAAACTAAACCTCCACGAAGAAATGAATA-C-TTTTTAAGCCACAAACTACTTTTTTAAGCATCAACAA-ATTGACCTTCATTGACCCAATATATTGATCAACGAA-CCAAGTTACCCTAGGGATAACAGCGCAATCTACTTCAAGAGCTCATATCGACAAGTAGGTTTACGACCTCGATGTTGGATCAGGGG--------------------------------------------------------
>DQ523064_A_hahneli
--------------------------------------------------------CCAGTGACTTTG-TTC-ACGGCC-GCGGTAT-CCTAACCGTGCG-AAGGTAG-CGTAAT-CACTTGTTCTTTAAATGAGGACTAGTATGAATGG-CCCCACGAGGGCTGCACTGTCTCCTTTTTCTAATCAATGAAACTAATCTCCCCGTGAAGAAGCGGGGATAACCATATAAGACGAGAAGACCCTATGGAGCTTAAAACAACTGAAACATTTGC-TTTTACCTTAACTGCCCCCGGGCTCTTTA-T-TTTACCTAAGCATTTTTATTTCTAGTTTTAGGTTGGGGTGACCACGGAGCAAAACTAAACCTCCACGAAGAAATGAATA-C-TTTTTAAGCCACAAACTACTTTTTTAAGCATCAACAA-ATTGACCTTCATTGACCCAATATATTGATCAACGAA-CCAAGTTACCCTAGGGATAACAGCGCAATCTACTTCAAGAGCTCATATCGACAAGTAGGTTTACGACCTCGATGTTGGATCAGGGTATCCTAGTGGG---------------------------------------------
>DQ523041_A_hahneli
-------------------------------------------------------------------------------------------AACCGTGCG-AAGGTAG-CGTAAT-CACTTGTTCTTTAAATGAGGACTAGTATGAATGG-CCCCACGAGGGCTGCACTGTCTCCTTTTTCTAATCAATGAAACTAATCTCCCCGTGAAGAAGCGGGGATAACCATATAAGACGAGAAGACCCTATGGAGCTTAAAACAACTGAAACATTTGC-TTTTACCTTAACTGCCCCAGGGCTCTTTA-T-TTTATCTAAGCATTTTTATTTCTAGTTTTAGGTTGGGGTGACCACGGAGCAAAACTAAACCTCCACGAAGAAATGAATT-C-TTTTTAAGCCACAAACTACTTTTTTAAGCATCAACAA-ATTGACCTTCATTGACCCAATATATTGATCAACGAA-CCAAGTTACCCTAGGGATAACAGCGCAATCTACTTCAAGAGCTCATATCGACAAGTAGGTTTACGACCTCGATGTTGGATCAGG-TATC-----------------------------------------------------
>DQ523027_A_hahneli
-----------------------------------------------------------------------------------------------------GAAGGAG-CGTAAT-CACTTGTTCTTT-AATGAGGACTAGTATGAATGG-CCCCACGAGGGCTGCACTGTCTCCTTTTTCTAATCAATGAAACTAATCTCCCCGTGAAGAAGCGGGGATAACCATATAAGACGAGAAGACCCTATGGAGCTTAAAACAACTGAAACATTTGC-TTTTACCTTAACTGCCCCAGGGCTCTTTA-T-TTTACCTAAGCATTTTTATTTCTAGTTTTAGGTTGGGGTGACCACGGAGCAAAACTAAACCTCCACGAAGAAATGAATT-C-TTTTTAAGCCACAAACTACTTTTTTAAGCATCAACAA-ATTGACCTTCATTGACCCAATATATTGATCAACGAA-CCAAGTTACCCTAGGGATAACAGCGCAATCTACTTCAAGAGCTCATATCGACAAGTAGGTTTACGACCTCNATGT-------------------------------------------------------------------
>AF128566_A_picta
-------------------------------------------------------CCCAGTGACTTTG-TTCAACGGCC-GCGGTAT-CCTAACCGTGCG-AAGGTAG-CGTAAT-CACTTGTTCTTTAAATGAGGACTAGTATGAATGG-CCCCACGAGGGCTGCACTGTCTCCTTTTTCTAATCAATGAAACTAATCTCCCCGTGAAGAAGCGGGGATAACCATATAAGACGAGAAGACCCTATGGAGCTTAAAACAACTGAAACATTTGC-TTTCACCTTAACCGCCCCCGAGCTCTTTA-T-TTTACTTAAGCATTATTATTTCTAGTTTTAGGTTGGGGTGACCATGGAGCAAAACTAAACCTCCATGAAGAAATGGATA-T-TTCCTAAGCCACAAA-TACTTTTTTAAGCATCAATAA-ATTGACCTTCATTGACCCAATATATTGACCAACGAA-CCAAGTTACCCTAGGGATAACAGCGCAATCTACTTCAAGAGCTCATATCGACAAGTAGGTTTACGACCTCGATGTTGGATCAGGGTGTCCTAGTGGTGCAGCCGCTACTAACG-TTCGTTTGTT------------------
>KU495126_A_braccata
-------------------------------------------------------------------G-TTCAACGGCC-GCGGTAT-CCTAACCGTGCG-AAGGTAG-CGTAAT-CACTTGTTCTTTAAATGAGGACTAGTATGAATGG-CCCCACGAGGGCTGCACTGTCTCCTTTTTCTAATCAATAAAACTAATCTCCCCGTGAAGAAGCGGGGATAATCCTATAAGACGAGAAGACCCTATGGAGCTTTAAACAACTGAAACATTTGC--TTTTCCTTATTATCTTCTGAGCTCTTTA-C-TTTATTTAAGCATTTTAATTTCTAGTTTTAGGTTGGGGTGACCACGGAGCAAAACTTAACCTCCATGAAGAAATGAATA-T-TTTTTAAGCCACAAACTACTTTTTTAAGCATCAACAA-ATTGACTTTCATTGACCCAATATATTGATCAACGAA-CCAAGTTACCCTAGGGATAACAGCGCAATCTACTTCAAGAGCTCATATCGACAAGTAGGTTTACGACCTCGATGTTGGATCAGGGTATCCTAGTGGTGCAGCCGCTACTAACGGTTCGTTTGTTCAACGATTAAAACCC---
>KU495125_A_braccata
-------------------------------------------------------------------G-TTCAACGGCC-GCGGTAT-CCTAACCGTGCG-AAGGTAG-CGTAAT-CACTTGTTCTTTAAATGAGGACTAGTATGAATGG-CCCCACGAGGGCTGCACTGTCTCCTTTTTCTAATCAATAAAACTAATCTCCCCGTGAAGAAGCGGGGATAATCCTATAAGACGAGAAGACCCTATGGAGCTTTAAACAACTGAAACATTTGC--TTTTCCTTATTATCTTCTGAGCTCTTTA-C-TTTATTTAAGCATTTTAATTTCTAGTTTTAGGTTGGGGTGACCACGGAGCAAAACTTAACCTCCATGAAGAAATGAATA-T-TTTTTAAGCCACAAACTACTTTTTTAAGCATCAACAA-ATTGACTTTCATTGACCCAATATATTGATCAACGAA-CCAAGTTACCCTAGGGATAACAGCGCAATCTACTTCAAGAGCTCATATCGACAAGTAGGTTTACGACCTCGATGTTGGATCAGGGTATCCTAGTGGTGCAGCCGCTACTAACGGTTCGTTTGTTCAACGATTAAAACCC---
>DQ502125_A_braccata
CTGTTTACC--AAAAACATCGCCTCTTGCCCA-TTATAAGAGG--TCCAGCCTG-CCCAGTGACTTTG-TTCAACGGCC-GCGGTAT-CCTAACCGTGCG-AAGGTAG-CGTAAT-CACTTGTTCTTTAAATGAGGACTAGTATGAATGG-CCCCACGAGGGCTGCACTGTCTCCTTTTTCTAATCAATAAAACTAATCTCCCCGTGAAGAAGCGGGGATAATCCTATAAGACGAGAAGACCCTATGGAGCTTTAAACAACTGAAACATTTGC--TTTTCCTTATTATCTTCTGAGCTCTTTA-C-TTTATTTAAGCATTTTAATTTCTAGTTTTAGGTTGGGGTGACCACGGAGCAAAACTTAACCTCCATGAAGAAATGAATA-T-TTTTTAAGCCACAAACTACTTTTTTAAGCATCAACAA-ATTGACTTTCATTGACCCAATATATTGATCAACGAA-CCAAGTTACCCTAGGGATAACAGCGCAATCTACTTCAAGAGCTCATATCGACAAGTAGGTTTACGACCTCGATGTTGGATCAGGGTATCCTAGTGGTGCAGCCGCTACTAACGGTTCGTTTGTTCAACGATTAAAACCCT--
>DQ523075_A_hahneli
-----------------------------------------------------------------------------------------------GTGCG-AAGGTAG-CGTAAT-CACTTGTTCTTTAAATGAGGACTAGTATGAATGG-CCCCACKAGGGCTGCACTGTCTCCTTTTTCTAATCAATGAAACTAATCTCCCCGYGAAGAAGCGGGGATAATTATATAAGACGAGAAGACCCTATGGAGCTTAAAACAACTGAAACATTTGC-TTTTACCTTAACCGCCCCCGGGCTCTTTA-T-TTCACCCAAGCATTTTTATTTCTAGTTTTAGGTTGGGGTGACCACGGAGCAAAACCAAACCTCCACGAAGAA-TGAATA-T--TTTTAAGCCACAAACTACTTTTTTAAGCATCAACAA-ATTGACCTCCATTGACCCAATATATTGATCAACGAA-CCAAGTTACCCTAGGGATAACAGCGCAATCTACTTCAAGAGCTCATATCGACAAGTAGGTTTACGACCTCGATGTTGGATCAGGGTATCCTAGTGG----------------------------------------------
>DQ523090_A_simulans
--------------------------------------------------------CCAGTGACTTTG-TTCAACGGCC-GCGGTAT-CCTAACCGTGCG-AAGGTAG-CGTAAT-CACTTGTTCTTTAAATGAGGACTAGTATGAATGG-CCCCACGAGGGCTGCACTGTCTCCTTTTTCTAATCAATGAAACTAATCTCCCCGTGAAGAAGCGGGGATAATCCTATAAGACGAGAAGACCCTATGGAGCTTTAAACAACTGAAACATTTGCTTTTTTCCTCGACCTCTCCCGAGCTCTTTA-T-TTTACCCAAGCAATTTTATTTCTAGTTTTAGGTTGGGGTGACCACGGAGCAAAACTAAACCTCCATGAAGAAATGAATA-T--TTTTAAGCCACAAACTACTTTTTTAAGCATCAACAA-ATTGACCTTCATTGACCCAATACATTGATCAACGAA-CCAAGTTACCCTAGGGATAACAGCGCAATCTACTTCAAGAGCTCATATCGACAAGTAGGTTTACGACCTCGATGTTGGATCAGGGTATCCTAGG------------------------------------------------
>DQ523038_A_hahneli
--------------------------------------------------------CCAGTGACTCTG-TTCAACGGCC-GCGGTAT-CCTAACCGTGCG-AAGGTAG-CGTAAT-CACTTGTTCTTTAAATGAGGACTAGTATGAATGG-CCCCACGAGGGCTGCACTGTCTCCTTTTTCTAATCAATGAAACTAATCTCCCCGTGAAGAAGCGGGGATAATCCTATAAGACGAGAAGACCCTATGGAGCTTTAAACAACTGAAACAATTGC-TTCTTCCTTAGCTTCTCCCGAGCTCTTTA-T-TTTACTTAAGCATCTTTATTTCTAGTTTTAGGTTGGGGTGACCACGGAGCAAAACTAAACCTCCATGAAGAAATGAGTA-T--TTTTAAGCCACAAACTACTTTTTTAAGCATCAACAA-ATTGACCTTTATTGACCCAATATATTGATCAACGAA-CCAAGTTACCCTAGGGATAACAGCGCAATCTACTTCAAGAGCTCATATCGACAAGTAGGTTTACGACCTCGATGT--GCTTACCGTGTTACG--------------------------------------------------
>DQ523028_A_trivittata
--------------------------------------------------------CCAGTGACTTTG-TTCAACGGCC-GCGGTATNCCTAACCG-GGG-AAGGTAG-CGTAAT-CACTTGTTCTTTAAATGAGGACTAGTATGAATGG-CCCCACGAGGGCTGCACTGTCTCCTTTTTCTAATCAATGAAACTAATCTCCCCGTGAAGAAGCGGGAATTGTCCTATAAGACGAGAAGACCCTATGGAGCTTTAAACAATTGAAACATTTGC-TTTTCTCCTAACTCCTCCCGAGCTCTTTATT-TTTATTTAAGCATTATTATTTCTAGTTTTAGGTTGGGGTGACCACGGAGCAAAACTAAACCTCCATGAAGAAATGAATA-T--TTTTAAGCCACAAACTACTTTTTTAAGCATCAACAA-ATTGACCTTCATTGACCCAATATATTGATCANCGAA-CCAAGTTACCCTAGGGATAACAGCGCAATCTACTTCAAGAGCTCATATCGACAAGTAGGTTTACGACCTCGATGTG------------------------------------------------------------------
>AF282248_A_hahneli
---------------------------------------GAGG--TCCAGCCTG-CCCAGTGACTTTG-TTCAACGGCC-GCGGTAT-CCTAACCGTGCG-AAGGTAG-CGTAAT-CACTTGTTCTTTAAATGAGGACTAGTATGAATGG-CCCCACGAGGGCTGCACTGTCTCCTTTTTCTAATCAATGAAACTAATCTCCCCGTGAAGAAGCGGGGATAACCATATAAGACGAGAAGACCCTATGGAGCTTAAAACGACTGAAACATTTGC-TTTTTCCTTAACCGCCCCAGAGCTCTTTA-T-CATACTTAAGCATTATTATTTCTAGTTTTAGGTTGGGGTGACCACGGAGCAAAACTAAACCTCCACGAAGAAATGGATA-T-TTCCTAAGCCACAAACTACTTTTTTAAGCATCAACAA-ATTGACCTTCATTGACCCA----------------------------------------------------------------------------------------------------------------------------------------------------------------
>AF282246_A_hahneli
---------------------------------------GAGG--TCCAGCCTG-CCCAGTGACTCTG-TTCAACGGCC-GCGGTAT-CCTAACCGTGCG-AAGGTAG-CGTAAT-CACTTGTTCTTTAAATGAGGACTAGTATGAATGG-CCCCACGAGGGCTGCACTGTCTCCTTTTTCTAATCAATGAAACTAATCTCCCCGTGAAGAAGCGGGGATAACCATATAAGACGAGAAGACCCTATGGAGCTTAAAACAACTGAAACATTTGC-TTTTACCTTAACTGCCCCAGGGCTCTTTA-T-TTTACCTAAGCATTTTTATTTCTAGTTTTAGGTTGGGGTGACCACGGAGCAAAACTAAACCTCCACGAAGAAATGAATT-C-TTTTTAAGCCACAAACTACTTTTTTAAGCATCAACAA-ATTGACCTTCATTGACCCAATATATTGATCAACGAACCCAAGTTACCCTA---------------------------------------------------------------------------------------------------------------------------------
>EU517669_A_hahneli
CCGTTTACCCAAAAAACATCGCCTCTTGCCAAACTATAAAGAGGTCCCAGCCTGCCCCAGTGACTTTGTTTCAACGGCCGGCGGTATCCTAAACCGTGCGAAAGGTAG-CGTAAT-CACTTGTTCTTTAAATGAGGACTAGTATGAATGG-CCCCACGAGGGCTGCACTGTCTCCTTTTTCTAATCAATGAAACTAATCTCCCCGTGAAGAAGCGGGGATAACCATATAAGACGAGAAGACCCTATGGAGCTTAAAACGACTGAAACATTTGC-TTTTCCCTTAACCGCCCCAGAGCTCTTTA-T-CTTACCTAAGCATTATTATTTCTAGTTTTAGGTTGGGGTGACCACGGAGCAAAACTAAACCTCCACGAAGAAATGAATA-T-TTCTTAAGCCACAAACTACTTTTTTAAGCATCAACAANATTGACCTTCATTGACCCAATATATTGATCAACGAA-CCAAGTTACCCTAGGGATAA--------------------------------------------------------------------------------------------------------------------------
>Silverstoneia_nubicola_DQ502161
CTGTTTACC--AAAAACATCGCCTCTTGTTTATCAATAAGAGG--TCCAGCCTG-CCCAGTGACTCTG-TTCAACGGCC-GCGGTAT-CCTAACCGTGCG-AAGGTAG-CGTAAT-CACTTGTTCTTTAAATGAGGACTAGTATGAATGG-CCCCACGAAGGCTACACTGTCTCCTTTTTTTAATCAATGAAACTAATCTTCCCGTGAAGAAGCGGGAATATACATATAAGACGAGAAGACCCTATGGAGCTTTAAACTATCGAAACATTTGC-TTTATATTTTTTACGCTCTAAGCCTCCTTTTAATTATTCAAGCATTTTTACTTCAAGTTTTAGGTTGGGGTGACCACGGAGCAAAATTTAACCTCCATGATGTAAGAGACTTC-ACTCTTAGCAAAAAGCCACTTCTTTAAGCATCAACAA-ATTGACTCTCATTGACCCAATTATTTGATCAACGAA-CCAAGTTACCCTAGGGATAACAGCGCAATCTACTTCAAGAGCTCATATCGACAAGTGGGTTTACGACCTCGATGTTGGATCAGGGTATCCTAGTGGTGCAGCCGCTACTGATGGTTCGTTTGTTCAACGATTAAAACCCT--
>Colostethus_pratti_DQ502163
CTGTTTACC--AAAAACATCGCCTCTTGCCAC-TTATAAGAGG--TCCAGCCTG-CCCAGTGACTCTG-TTCAACGGCC-GCGGTAT-CCTAACCGTGCG-AAGGTAG-CGTAAT-CACTTGTCCTTTAAATGAGGACTAGTATGAATGG-CCCCACGAGGGCTACACTGTCTCCTTTTTCTAATCAATGAAACTAATCTTCTCGTGAAGAAGCGAGAATGATTTTATAAGACGAGAAGACCCTATGGAGCTTTAAATAACTGAAAAATTTGCATACCCAATTTTTATCTTCCGAGCTACC-----ACTCTTTGAGCATTTTTATTTCTAATTTTAGGTTGGGGTGACCACGGAGCAAAATTTAACCTCCACGACGAAGGAGACTCCTTCTCTTAGCTAAAAGCTACTCCTTTAAGCATCAACAA-ACTGACTTCTTTTGACCCAATAAATTGATCAACGAA-CCAAGTTACCCTAGGGATAACAGCGCAATCTACTTCAAGAGCTCATATCGACAAGTAGGTTTACGACCTCGATGTTGGATCAGGGTACCCCAGTGGTGCAGCCGCTACTAACGGTTCGTTTGTTCAACGATTAAAACCCT--
>KJ940458_Paruwrobates_erythromos
CTGTTTACC--AAAAACATCGCCTCTTGTTCC-CTATAAGAGG--TCCAGCCTG-CCCAGTGACTCTG-TTTAACGGCC-GCGGTAT-CCTAACCGTGCG-AAGGTAG-CGTAAT-CACTTGTTCTTTAAATGAGGACTAGTATGAACGG-CTTCACGAAGGCTATACTGTCTCCTCTTTCTAATCAGTGAAACTAATCTTCTCGTGAAGAAGCGAGAATAAATTTATAAGACGAGAAGACCCTATGGAGCTTTAAACAACTGTAATACTTGC-TTCTCCAATTTTATTTTCCGAAAATCACA---TTCAACTAAGCATTATTATTTCAAGTTTTAGGTTGGGGTGACCACGGAGTAAAAATTAACCTCCATGCTGAAAAAGACCCT-TCTTTTAGCAAAAAGTGACAACTTTAAGCAACAATAA-ATTGACTTTCATTGACCCAATATTTTGACCAACGAA-CCAAGTTACCCTAGGGATAACAGCGCAATCTATTTCAAGAGCTCATATCGACAAATAGGTTTACGACCTCGATGTTGGATCAGGGTATCCCAGTGGTGCAGCCGCTACTAATG-----------------------------
