# Supplementary material for: Revisiting the Poison Dart Frog Ameerega ingeri (Anura: Dendrobatidae): external morphology, tadpoles, natural history, distribution, advertisement call, phylogenetic position and conservation
Source: PeerJ. 2025 Dec 12;13:e20078. doi: 10.7717/peerj.20078 (PMC12704335; doi:10.7717/peerj.20078)
Supplement: Supplemental Information 3 — NWK files can be opened and visualized in commonly used software such as FigTree, MEGA, or in R with packages like ‘ape’ or ‘phytools’. [file peerj-13-20078-s003.nwk]

((((((AF124125_A_parvula:0.001507609986552947,AY364574_A_parvula:0.001507609986552947):1.265187203631083E-4,HQ290999_A_parvula:0.0016341287069160553):0.02144730953493717,(((AF124126_A_picta:0.009084214010392918,((EU342613_A_picta:0.0022163960209179863,KF723023_A_picta:0.0022163960209179863):0.001204088121627913,(JF790154_A_picta:0.001657677607659174,KF723022_A_picta:0.001657677607659174):0.0017628065348867254):0.0056637298678470175):5.492007686091881E-4,(DQ502252_A_picta:0.0017592758757665194,KJ940455_A_picta:0.0017592758757665194):0.007874138903235586):0.011011607312897341,(((((((AF124128_A_trivittatus:0.004900716945597303,DQ523068_A_trivittata:0.004900716945597303):2.32940134451241E-4,DQ523021_A_trivittata:0.005133657080048544):5.7581146593536046E-5,((AF128569_A_trivittata:0.0026195222812859277,(MZ568738_A_trivittata:0.0023737362608534304,MZ568739_A_trivittata:0.0023737362608534304):2.457860204324973E-4):1.404005915608365E-4,MZ568740_A_trivittata:0.002759922872846764):0.0024313153537953154):0.003532615923026508,((((DQ502021_A_trivittata:8.156712931661202E-4,DQ502023_A_trivittata:8.156712931661201E-4):0.002504049188097717,(((MZ568667_A_trivittata:0.0021574260159247798,MZ568672_A_trivittata:0.0021574260159247798):5.446918262425127E-4,MZ568673_A_trivittata:0.0027021178421672925):4.6037986036860353E-4,(MZ568674_A_trivittata:0.0015783475959806929,MZ568675_A_trivittata:0.0015783475959806929):0.0015841501065552033):1.572227787279409E-4):0.001323125931181507,MZ568677_A_trivittata:0.004642846412445344):0.0031012190908630086,(((((DQ502079_A_trivittata:8.864903896481919E-4,MZ568683_A_trivittata:8.864903896481919E-4):0.0018466923878429412,(DQ502147_A_trivittata:0.00110150874212343,DQ502148_A_trivittata:0.00110150874212343):0.0016316740353677032):0.00203202988042612,(DQ523065_A_trivittata:0.003916003656805577,DQ523077_A_trivittata:0.003916003656805577):8.492090011116759E-4):9.967013859066547E-5,((((MZ568684_A_trivittata:5.152907855332369E-4,MZ568698_A_trivittata:5.152907855332369E-4):1.17702738207967E-4,MZ568697_A_trivittata:6.329935237412039E-4):0.0023698388929674747,MZ568692_A_trivittata:0.0030028324167086784):2.0867781775346823E-4,((MZ568685_A_trivittata:0.001633430236394598,MZ568694_A_trivittata:0.001633430236394598):4.2270777652717506E-4,MZ568693_A_trivittata:0.002056138012921773):0.0011553722215403737):0.0016533725620457716):2.777956071499683E-4,(((DQ502112_A_trivittata:0.001074373949435479,DQ502250_A_trivittata:0.001074373949435479):0.002760195406772032,(EU342626_A_trivittata:0.0024371736836779805,EU342627_A_trivittata:0.0024371736836779805):0.0013973956725295304):0.001094016776316461,((MZ568678_A_trivittata:0.002601731888312197,(MZ568679_A_trivittata:0.0020577505506893905,MZ568741_A_trivittata:0.0020577505506893905):5.439813376228067E-4):4.413377362283491E-4,((MZ568680_A_trivittata:0.0020869047100069717,MZ568681_A_trivittata:0.0020869047100069717):4.896432285399865E-4,MZ568682_A_trivittata:0.0025765479385469582):4.66521685993588E-4):0.0018855165079834256):2.1409227113391473E-4):0.002601387099650466):9.79788646360235E-4):1.8823180558057498E-4,(((((((((((DQ502082_A_trivittata:0.001652570489378835,DQ502219_A_trivittata:0.001652570489378835):0.0036646018001363643,MZ568728_A_trivittata:0.005317172289515199):7.722996419200559E-5,DQ502227_A_trivittata:0.005394402253707205):9.168826512641693E-4,(MZ568718_A_trivittata:0.0047025463776373564,MZ568729_A_trivittata:0.0047025463776373564):0.0016087385273340178):2.659642791527665E-4,DQ523028_A_trivittata:0.006577249184124141):4.6462449180450366E-5,MZ568732_A_trivittata:0.006623711633304591):9.476858111200602E-6,MZ568676_A_trivittata:0.006633188491415792):1.5495599691767344E-4,(((DQ523035_A_trivittata:0.006287271598488567,(MZ568715_A_trivittata:0.00561562372761547,(MZ568730_A_trivittata:0.004771953808220859,MZ568734_A_trivittata:0.004771953808220859):8.436699193946108E-4):6.716478708730976E-4):9.984829764950274E-5,(MZ568699_A_trivittata:0.004014815441765875,MZ568700_A_trivittata:0.004014815441765875):0.002372304454372195):1.486872421563824E-4,((MZ568660_A_trivittata:0.0010231022333007402,(MZ568661_A_trivittata:8.306950336857962E-4,MZ568662_A_trivittata:8.306950336857962E-4):1.9240719961494384E-4):0.004921942433406515,((((MZ568701_A_trivittata:0.004190273150034395,MZ568713_A_trivittata:0.004190273150034395):8.342230561495965E-4,MZ568733_A_trivittata:0.005024496206183992):4.0052899020394557E-4,MZ568735_A_trivittata:0.005425025196387937):1.870559292498795E-4,MZ568731_A_trivittata:0.005612081125637817):3.3296354106943874E-4):5.907624715871971E-4):2.523373500390126E-4):1.342984753805827E-4,((DQ523029_A_trivittata:0.002999192262358442,(DQ523058_A_trivittata:6.805413942275803E-4,DQ523071_A_trivittata:6.805413942275802E-4):0.002318650868130862):0.0019346626141804575,(DQ523031_A_trivittata:0.00449951141768502,((DQ523050_A_trivittata:0.0010069535976532673,DQ523054_A_trivittata:0.0010069535976532673):2.3922026800745938E-4,DQ523052_A_trivittata:0.0012461738656607266):0.003253337552024293):4.3434345885388047E-4):0.0019885880871751476):1.7970803516695853E-4,(((((((((DQ502111_A_trivittata:5.977401991032322E-4,MZ568721_A_trivittata:5.977401991032322E-4):8.103746944347779E-4,MZ568724_A_trivittata:0.00140811489353801):9.427353806879804E-5,(MZ568720_A_trivittata:8.944193817941834E-4,MZ568725_A_trivittata:8.944193817941835E-4):6.079690498126246E-4):0.0035913009067091235,DQ523046_A_trivittata:0.005093689338315932):6.909585755357061E-5,(MZ568723_A_trivittata:0.001790003624673944,MZ568727_A_trivittata:0.001790003624673944):0.0033727815711955583):7.663320345401223E-4,((DQ523047_A_trivittata:0.002957790887273695,MZ568711_A_trivittata:0.002957790887273695):0.0012913101088287008,(((DQ523066_A_trivittata:0.0027954921368584375,MZ568716_A_trivittata:0.0027954921368584375):6.140748776748165E-4,(MZ568712_A_trivittata:0.0018891913907935277,MZ568717_A_trivittata:0.0018891913907935277):0.0015203756237397266):1.4874020708150566E-4,MZ568714_A_trivittata:0.0035583072216147597):6.907937744876362E-4):0.0016800162343072285):7.36807827716489E-4,((((MZ568702_A_trivittata:0.0011709485149839001,(MZ568705_A_trivittata:9.550394646550774E-4,MZ568736_A_trivittata:9.550394646550775E-4):2.1590905032882262E-4):1.337089951191574E-4,(MZ568704_A_trivittata:9.632967309655626E-4,MZ568710_A_trivittata:9.632967309655626E-4):3.4136077913749494E-4):0.0015439346752085916,MZ568703_A_trivittata:0.002848592185311649):5.411277309897902E-4,(MZ568706_A_trivittata:0.0031291735845690068,(MZ568707_A_trivittata:0.0029265995263343266,(MZ568708_A_trivittata:0.002308111310134377,MZ568709_A_trivittata:0.0023081113101343772):6.184882161999494E-4):2.025740582346806E-4):2.605463317324323E-4):0.0032762051418246743):9.633578051990079E-5,((MZ568719_A_trivittata:0.0013779332076903229,MZ568726_A_trivittata:0.0013779332076903229):4.725539230846082E-4,MZ568722_A_trivittata:0.001850487130774931):0.004911773707871083):8.837102572811176E-5,((((MZ568686_A_trivittata:0.0022027268814806666,(MZ568689_A_trivittata:0.0017558505570189334,MZ568690_A_trivittata:0.0017558505570189334):4.4687632446173344E-4):4.712454793792081E-4,MZ568688_A_trivittata:0.0026739723608598747):2.6402896559154935E-4,MZ568687_A_trivittata:0.002938001326451424):7.804030284157366E-4,MZ568691_A_trivittata:0.0037184043548671606):0.0031322275095069653):2.5151913450688E-4):5.134438684427714E-5,(((DQ502267_A_trivittata:0.00171229626057267,(HQ291002_A_trivittata:0.0016293567327224016,MZ568737_A_trivittata:0.0016293567327224016):8.293952785026846E-5):9.979281752952088E-5,EU342632_A_trivittata:0.001812089078102191):0.004622628342890878,(((DQ523030_A_trivittata:0.0049995068495320505,EU342631_A_trivittata:0.0049995068495320505):3.6673962372013244E-4,(EU342633_A_trivittata:0.001258445651934461,EU342634_A_trivittata:0.001258445651934461):0.004107800821317722):9.442990810681028E-5,((EU342628_A_trivittata:6.020914305877596E-4,EU342630_A_trivittata:6.020914305877596E-4):1.6319461562219208E-4,EU342629_A_trivittata:7.652860462099517E-4):0.004695390335149041):9.740410396340765E-4):7.187779647322137E-4):0.0017585905695238794):0.0031376730479574025,DQ523036_A_trivittata:0.012049759003206565):8.63495610391769E-4,((((MZ568663_A_trivittata:0.002657230977185451,((MZ568668_A_trivittata:0.0017773802631460263,MZ568669_A_trivittata:0.0017773802631460263):8.234700144021737E-4,(MZ568671_A_trivittata:0.002262059173214065,(MZ568695_A_trivittata:4.326278037855222E-4,MZ568696_A_trivittata:4.326278037855222E-4):0.001829431369428543):3.387911043341348E-4):5.638069963725132E-5):3.9421337415777163E-5,MZ568665_A_trivittata:0.0026966523146012282):4.3759586593451315E-5,(MZ568664_A_trivittata:0.0017928322803266365,MZ568666_A_trivittata:0.0017928322803266365):9.475796208680432E-4):0.0012448008786519519,MZ568670_A_trivittata:0.003985212779846632):0.008928041833751703):0.007731767478301113):0.002436416149953779):0.0027295130102666897,((((((AF128566_A_picta:0.0032282624315701455,(AY364573_A_hahneli:5.281798719590175E-4,HQ290998_A_hahneli:5.281798719590175E-4):0.0027000825596111278):0.002600745947145294,(((DQ502270_A_hahneli:0.0018922822895211478,DQ523061_A_hahneli:0.0018922822895211478):1.8857378861173867E-4,DQ523032_A_hahneli:0.0020808560781328867):0.0011888600725316082,DQ523033_A_hahneli:0.003269716150664495):0.0025592922280509444):0.0051090535141211455,(AF282248_A_hahneli:0.007019610841830057,EU517669_A_hahneli:0.007019610841830057):0.003918451051006528):0.0036022821392101417,((((((((AF282246_A_hahneli:0.0032109222905061918,(DQ523056_A_hahneli:0.0028306332197020733,DQ523081_A_hahneli:0.0028306332197020733):3.8028907080411845E-4):2.945315743729834E-4,(EU342616_A_picta:6.306188968150093E-4,EU342617_A_picta:6.306188968150093E-4):0.002874834968064166):6.912626281692152E-5,DQ523034_A_hahneli:0.0035745801276960967):2.5398591619185326E-4,((DQ501991_A_hahneli:0.0019924229850736205,DQ501996_A_hahneli:0.0019924229850736205):0.0014162451924664057,DQ523027_A_hahneli:0.003408668177540026):4.1989786634792376E-4):2.362910752589818E-5,(DQ501997_A_hahneli:0.0028100624865466726,DQ523041_A_hahneli:0.0028100624865466726):0.0010421326648671755):0.00398598713103437,((AY263247_A_hahneli:0.007592578864180574,((DQ523064_A_hahneli:0.006083090138745002,EU342614_A_hahneli:0.006083090138745002):2.910064231653464E-4,(EU342618_A_hahneli:5.473342438397807E-4,EU342619_A_hahneli:5.473342438397807E-4):0.005826762318070567):0.0012184823022702261):1.4105665989863451E-4,(((((DQ502081_A_hahneli:0.002732005909777828,(DQ502226_A_hahneli:0.002568067768801239,DQ523063_A_hahneli:0.002568067768801239):1.6393814097658953E-4):7.572395177710828E-5,DQ502087_A_hahneli:0.002807729861554937):4.4048444609294784E-5,DQ502086_A_hahneli:0.0028517783061642312):0.001039931380852377,DQ523067_A_hahneli:0.0038917096870166082):0.0015257173799345432,MT627178_A_hahneli:0.005417427066951152):0.002316208457128057):1.0454675836900958E-4):8.444976591385697E-5,(((DQ502077_A_hahneli:7.157068246547696E-4,EU342615_A_hahneli:7.157068246547697E-4):1.7135275859874117E-4,DQ502083_A_hahneli:8.870595832535107E-4):0.0038796927750518787,(DQ502084_A_hahneli:0.0014667484882048766,DQ502085_A_hahneli:0.0014667484882048766):0.0033000038701005126):0.0031558796900566857):0.003846449442728217,DQ523075_A_hahneli:0.011769081491090292):0.002771262540956434):0.0069600233283764554,(DQ502033_A_pulchripecta:0.019487422459428586,DQ523090_A_simulans:0.019487422459428586):0.002012944900994594):0.001745418800053175,(((((AF282247_A_rubriventris:0.0017744839565024628,(EU517667_A_rubriventris:0.001613501476882708,EU517668_A_rubriventris:0.001613501476882708):1.6098247961975477E-4):0.007949400195790237,(((((DQ523022_A_hahneli:0.003683252668736991,(DQ523078_A_hahneli:0.003543354669552603,(EU517663_Ameerega_sp_:5.4979893736518E-4,EU517665_Ameerega_sp_:5.4979893736518E-4):0.002993555732187423):1.3989799918438794E-4):1.986192023118562E-4,(DQ523049_A_hahneli:0.002560296428036991,DQ523051_A_hahneli:0.002560296428036991):0.0013215754430118561):0.0010144034019551663,DQ523086_A_hahneli:0.004896275273004014):0.0027569479873041404,(DQ523037_A_hahneli:0.006776826969979569,(EU517664_Ameerega_sp_:0.001179216642909062,EU517666_Ameerega_sp_:0.001179216642909062):0.005597610327070506):8.763962903285856E-4):3.0766712475238656E-4,(DQ523026_A_hahneli:0.0022610497704505577,(DQ523079_A_hahneli:0.001369482022082571,EU342623_A_rubriventris:0.001369482022082571):8.91567748367987E-4):0.005699840614609982):0.001762993767232159):0.0040107456620715794,(DQ523038_A_hahneli:0.0059622666643008885,EU342622_A_hahneli:0.0059622666643008885):0.0077723631500633905):0.0023698388953193542,((((DQ502155_A_macero:0.0018046979560625992,DQ523039_A_macero:0.0018046979560625992):0.00396324288082427,EU525852_A_macero:0.00576794083688687):7.796640783429218E-4,DQ523089_A_macero:0.0065476049152297915):0.005505623707221916,(EU342624_A_cf__petersi:7.965862054413417E-4,EU342625_A_cf__petersi:7.965862054413417E-4):0.011256642417010366):0.004051240087231926):0.005389125053085336,((((DQ502114_A_petersi:0.004345579130528112,((((EU517670_A_petersi:0.001994033361475937,FJ752298_A_petersi:0.001994033361475937):0.0016775748464799636,FJ752296_A_petersi:0.0036716082079559006):8.63107335879053E-5,FJ752297_A_petersi:0.003757918941543806):4.947806628947844E-4,FJ752299_A_petersi:0.004252699604438591):9.287952608952148E-5):0.004103179150785722,((FJ752304_A_petersi:0.0062093207472439646,(FJ752305_A_petersi:9.69327142238996E-4,FJ752307_A_petersi:9.69327142238996E-4):0.005239993605004968):0.0013944449135727668,FJ752306_A_petersi:0.007603765660816731):8.449926204971026E-4):2.2043417780485616E-4,((DQ502116_A_petersi:0.003211373899250419,((FJ752300_A_petersi:4.1156625470732905E-4,FJ752301_A_petersi:4.1156625470732905E-4):0.0013155277971537197,(FJ752302_A_petersi:0.0010199548957830513,FJ752303_A_petersi:0.0010199548957830513):7.071391560779976E-4):0.0014842798473893703):0.003486499221133071,(((DQ523024_A_cainarachi:0.0016048375383590347,EU342621_A_cainarachi:0.0016048375383590347):0.004526794646708704,(DQ523042_A_petersi:0.005300818671425757,DQ523053_A_cainarachi:0.005300818671425757):8.308135136419819E-4):1.7974580239751674E-5,EU342620_A_cainarachi:0.00614960676530749):5.482663550760002E-4):0.0019713193387351996):0.011001717651884358,((((DQ502124_A_flavopicta:0.01038574033971021,((KU495127_A_picta:8.855508789511247E-4,KX666098_A_munduruku:8.855508789511247E-4):4.402821083284716E-4,KX666099_A_munduruku:0.0013258329872795963):0.009059907352430615):0.002344572410401957,((DQ502125_A_braccata:7.594172364137218E-4,KU495125_A_braccata:7.594172364137218E-4):1.880503513160683E-4,KU495126_A_braccata:9.474675877297901E-4):0.011782845162382377):0.0020285851176667456,(FJ546420_Ameerega_sp_:0.0012428879912633045,(FJ546421_Ameerega_sp_:9.89822172830712E-4,FJ546422_Ameerega_sp_:9.89822172830712E-4):2.5306581843259255E-4):0.013516009876515609):0.004455436218188311,((KX898435_A_shihuemoy:0.0018908902308265119,KX898436_A_shihuemoy:0.0018908902308265119):4.5825521139875904E-4,KX898437_A_shihuemoy:0.002349145442225271):0.016865188643741952):4.565760250358243E-4):0.001822683651765921):0.0017521923977073875):0.0025651650916435585):6.007435576790114E-4,((((AF124137_A_silverstonei:0.005419099914764288,(DQ283073_A_silverstonei:0.00274770535352004,DQ523084_A_silverstonei:0.00274770535352004):0.002671394561244248):0.011711450617012238,((((((((AF128563_A_bassleri:0.003700307200305641,FJ752274_Ameerega_sp_:0.003700307200305641):8.265931166606061E-4,DQ523045_A_bassleri:0.004526900316966247):5.703732368720453E-4,(EU342609_A_bassleri:0.004761333729614496,(FJ752266_A_bassleri:0.00441248012626719,(FJ752270_A_bassleri:0.0036658864823143535,FJ752290_A_bassleri:0.0036658864823143535):7.465936439528366E-4):3.488536033473058E-4):3.3593982422379636E-4):3.923686573892105E-4,(((DQ523057_A_bassleri:0.004285543533030303,DQ523087_A_bassleri:0.004285543533030303):8.461430888376505E-4,((EU342610_A_bassleri:0.0034919734813623426,FJ752276_Ameerega_sp_:0.0034919734813623426):9.094407776822819E-4,FJ752275_Ameerega_sp_:0.0044014142590446245):7.302723628233292E-4):2.646931891773325E-4,(FJ752267_A_bassleri:0.004882397512808564,(FJ752268_A_bassleri:0.004456390044864862,FJ752269_A_bassleri:0.004456390044864862):4.2600746794370196E-4):5.139822982367223E-4):9.326240018221656E-5):4.576192222414911E-4,((DQ523060_A_bassleri:0.00527662902501303,(((DQ523070_A_bassleri:0.0011901489981123207,DQ523080_A_bassleri:0.0011901489981123207):3.099502407352913E-4,DQ523085_A_bassleri:0.001500099238847612):0.0026997469418269075,DQ523073_A_bassleri:0.00419984618067452):0.0010767828443385107):5.105844640456462E-4,(DQ523083_A_bassleri:0.003348548819784357,DQ523088_A_bassleri:0.0033485488197843574):0.0024386646692743192):1.6004794441031728E-4):5.81899536582749E-5,((DQ523043_A_bassleri:0.001900794602905276,FJ752273_A_bassleri:0.001900794602905276):0.0035175051942157223,((FJ752272_A_bassleri:0.0040417592091288295,FJ752289_A_bassleri:0.0040417592091288295):9.731717659019557E-4,(FJ752277_Ameerega_sp_:0.0016137693780340135,FJ752279_Ameerega_sp_:0.0016137693780340135):0.0034011615969967712):4.0336882209021305E-4):5.871515900062706E-4):2.344294057448834E-5,(((((FJ752271_A_bassleri:0.0012174799235068056,FJ752285_Ameerega_sp_:0.0012174799235068056):2.8713749787361866E-4,FJ752281_Ameerega_sp_:0.0015046174213804242):2.486264223554508E-4,FJ752284_Ameerega_sp_:0.001753243843735875):8.421025613611012E-4,FJ752283_Ameerega_sp_:0.002595346405096976):0.0011741011945820227,(((FJ752280_Ameerega_sp_:0.0018953240555232877,FJ752287_Ameerega_sp_:0.0018953240555232877):0.0010239503369425227,(FJ752282_Ameerega_sp_:0.002470082970165942,FJ752288_Ameerega_sp_:0.002470082970165942):4.491914222998685E-4):1.957294323959905E-4,FJ752286_Ameerega_sp_:0.003115003824861801):6.54443774817198E-4):0.002259446728022758):0.006217228896881296,((((FJ752291_Ameerega_sp_:0.0026588853730144532,FJ752294_Ameerega_sp_:0.0026588853730144532):4.1998346553790214E-4,FJ752292_Ameerega_sp_:0.0030788688385523554):3.021609344334838E-4,FJ752295_Ameerega_sp_:0.003381029772985839):3.7811257926109124E-4,FJ752293_Ameerega_sp_:0.0037591423522469304):0.008486980872336122):0.004884427307193472):0.005865860095356935,((DQ523044_A_pongoensis:7.081007792547097E-4,DQ523076_A_pongoensis:7.081007792547097E-4):0.006134551059133679,(FJ752308_A_pongoensis:8.490746136944183E-4,FJ752309_A_pongoensis:8.490746136944183E-4):0.005993577224693971):0.01615375878874507):0.0016207232639821254,((((AF128557_A_bilinguis:0.0011151033357452787,DQ523074_A_bilinguis:0.0011151033357452787):0.004015824936860114,(AY364571_A_bilinguis:0.004240387514652717,EU342612_A_bilinguis:0.004240387514652717):8.905407579526759E-4):0.0020258055463614564,(DQ502073_A_bilinguis:0.002142706944594064,(DQ502095_A_bilinguis:8.538646270570971E-4,(DQ502225_A_bilinguis:6.847980001938539E-4,HQ290996_A_bilinguis:6.847980001938539E-4):1.6906662686324333E-4):0.0012888423175369669):0.0050140268743727855):0.011882935830682145,((YGD54_ingeri_COL:0.0010801991642716026,YGD55_ingeri_COL:0.0010801991642716026):0.0014922796513749518,((YGD58_ingeri_COL:0.0011192605425432106,YGDC18_ingeri_COL:0.0011192605425432106):4.5038290800436943E-4,YGDC35_ingeri_COL:0.00156964345054758):0.0010028353650989744):0.01646719083400244):0.0055774642414665905):0.0017945609186833418):0.03714227118887642,(Colostethus_pratti_DQ502163:0.05527220407168975,Silverstoneia_nubicola_DQ502161:0.05527220407168975):0.008281761926985598);
