# Supplementary material for: Revisiting the Poison Dart Frog Ameerega ingeri (Anura: Dendrobatidae): external morphology, tadpoles, natural history, distribution, advertisement call, phylogenetic position and conservation
Source: PeerJ. 2025 Dec 12;13:e20078. doi: 10.7717/peerj.20078 (PMC12704335; doi:10.7717/peerj.20078)
Supplement: Supplemental Information 4 [file peerj-13-20078-s004.xlsx]

## Sheet: Records
Voucher	Country	Departament	Municipality	Locality	Lat	Long	Elavation (m)	Resource
UAM-H 1652	Colombia	Caquetá	Florencia	Reserva Natural y Ecoturistica La Avispa	1.6189	-75.6693	432	This study
UAM-H 1653	Colombia	Caquetá	Florencia	Finca el Tigre	1.5364	-75.7341	456	This study
UAM-H 2047	Colombia	Caquetá	Florencia	Finca el Tigre	1.5364	-75.7341	456	This study
UAM-H 2048	Colombia	Caquetá	Florencia	Reserva Natural y Ecoturistica La Avispa	1.6189	-75.6693	432	This study
UAM-H 2049	Colombia	Caquetá	El Paujil	Reserva Natural y Agroturistica Doña Blanca	1.5871	-75.3712	832	This study
UAM-H 2050	Colombia	Caquetá	Florencia	Finca el Tigre	1.5364	-75.7341	456	This study
UAM-H 2051	Colombia	Caquetá	Florencia	Finca el Tigre	1.5364	-75.7341	456	This study
UAM-H 2052	Colombia	Caquetá	Florencia	Finca el Tigre	1.5364	-75.7341	456	This study
UAM-H 2054	Colombia	Caquetá	Florencia	Finca el Tigre	1.5364	-75.7341	456	This study
UAM-H-2055	Colombia	Caquetá	Belen de los Andaquies	Resguardo Indigena La Cerinda	1.6092	-75.8457	628	This study
UAM-H-2056	Colombia	Caquetá	Belen de los Andaquies	Resguardo Indigena La Cerinda	1.6092	-75.8457	628	This study
UAM-H-2057	Colombia	Caquetá	San Jose del Fragua	Finca Don Neder	1.3671	-76.0132	630	This study
UAM-H-2058	Colombia	Caquetá	San Jose del Fragua	Finca Don Neder	1.3671	-76.0132	630	This study
UAM-H-2059	Colombia	Caquetá	San Jose del Fragua	Finca Don Neder	1.3671	-76.0132	630	This study
UAM-H-2060	Colombia	Caquetá	Belen de los Andaquies	Aletones	1.4896	-75.8648	360	This study
UAM-H-2061	Colombia	Caquetá	Belen de los Andaquies	Parque Natural Municipal La Resaca	1.4333	-75.8833	444	This study
UAM-H-2062	Colombia	Caquetá	Belen de los Andaquies	Parque Natural Municipal La Resaca	1.4333	-75.8833	444	This study
UAM-H-2063	Colombia	Caquetá	Belen de los Andaquies	Parque Natural Municipal La Resaca	1.4333	-75.8833	444	This study
UAM-H-2064	Colombia	Caquetá	Florencia	Finca El Ceilan	1.5601	-75.6724	297	This study
UAM-H-2065	Colombia	Caquetá	Florencia	Finca El Ceilan	1.5601	-75.6724	297	This study
UAM-H-2066	Colombia	Caquetá	Belen de los Andaquies	Vereda Tendidos	1.5489	-75.9163	970	This study
UAM-H-2067	Colombia	Caquetá	Florencia	Finca Sucre	1.7811	-75.6514	983	This study
UAM-H-2068	Colombia	Caquetá	Florencia	Finca Sucre	1.7811	-75.6514	983	This study
UAM-H-2069	Colombia	Caquetá	San Jose del Fragua	Vereda Cafetales	1.3329	-76.0271	704	This study
UAM-H-2070	Colombia	Caquetá	San Jose del Fragua	Vereda Cafetales	1.3329	-76.0271	704	This study
UAM-H-2071	Colombia	Caquetá	San Jose del Fragua	Vereda Cafetales	1.3329	-76.0271	704	This study
UAM-H-2072	Colombia	Caquetá	San Jose del Fragua	Vereda Cafetales	1.3329	-76.0271	704	This study
UAM-H-2073	Colombia	Caquetá	San Jose del Fragua	Vereda Cafetales	1.3329	-76.0271	704	This study
UAM-H-2074	Colombia	Caquetá	Belen de los Andaquies	Finca El Diviso	1.4996	-75.903	444	This study
UAM-H-2075	Colombia	Caquetá	Belen de los Andaquies	Finca El Diviso	1.4996	-75.903	444	This study
UAM-H-2076	Colombia	Caquetá	Belen de los Andaquies	Finca El Diviso	1.4996	-75.903	444	This study
UAM-H-2077	Colombia	Caquetá	Belen de los Andaquies	Finca La Esperanza	1.382	-75.9404	440	This study
UAM-H-2078	Colombia	Caquetá	Belen de los Andaquies	Finca La Esperanza	1.382	-75.9404	440	This study
UAM-H-2079	Colombia	Caquetá	Belen de los Andaquies	Finca La Esperanza	1.382	-75.9404	440	This study
UAM-H-2080	Colombia	Caquetá	Belen de los Andaquies	Parque Nacional Natural Alto Fragua-Indi Wasi	1.5796	-75.8931	971	This study
UAM-H-2081	Colombia	Caquetá	Belen de los Andaquies	Parque Nacional Natural Alto Fragua-Indi Wasi	1.5796	-75.8931	971	This study
UAM-H-2082	Colombia	Caquetá	San Jose del Fragua	Finca El Chiringal	1.3529	-75.9714	477	This study
UAM-H-2083	Colombia	Caquetá	San Jose del Fragua	Finca El Chiringal	1.3529	-75.9714	477	This study
UAM-H-2084	Colombia	Caquetá	San Jose del Fragua	Finca El Chiringal	1.3529	-75.9714	477	This study
No collected	Colombia	Cauca	Piamonte	Vereda Bajo Congor	1.0716	-76.2054	256	This study
-	Colombia	Putumayo	Orito	Vereda El Libano	0.6985	-77.0232	838	Malambo, 2016
USNM 146846	Colombia	Caquetá	Valparaiso	AserRío Rio Pescado	1.25	-75.6667	247	Cochran and Goin, 1970
USNM 146847	Colombia	Caquetá	Valparaiso	AserRío Rio Pescado	1.25	-75.6667	247	Cochran and Goin, 1970
USNM 146848	Colombia	Caquetá	Valparaiso	AserRío Rio Pescado	1.25	-75.6667	247	Cochran and Goin, 1970
USNM 146849	Colombia	Caquetá	Valparaiso	AserRío Rio Pescado	1.25	-75.6667	247	Cochran and Goin, 1970
-	Colombia	Caquetá	Belen de los Andaquies	La Profunda	1.6833	-75.9	1285	Gutierrez et al., 2020
-	Colombia	Caquetá	Belen de los Andaquies	Las Verdes	1.6	-75.8667	511	Gutierrez et al., 2020
-	Colombia	Caquetá	Milan	Puerto Diago	1.2184	-75.5342	214	Guillory et al., 2020
USNM 147223	Colombia	Putumayo	Mocoa	Umbria	1.0909	-76.6674	771	Cochran and Goin, 1970
MHNUC He An 000476	Colombia	Putumayo	Mocoa	Puerto Limon	1.023	-76.538	344	Guerrero et al., 2007

## Sheet: Distances of records
Locality	Distance Lineal (km)/Holotype	Type of record
Reserva Natural y Ecoturistica La Avispa	40.793	New
Finca el Tigre	32.545	New
Reserva Natural y Agroturistica Doña Blanca	49.707	New
Resguardo Indigena La Cerinda	44.436	New
Finca Don Neder	40.68	New
Vereda Aletones	34.469	New
Parque Municipal Natural La Resaca	31.496	New
Finca El Ceilan	34.296	New
Vereda Tendidos	44.175	New
Finca Sucre	58.752	New
Vereda Cafetales	41.145	New
Finca El Diviso	38.124	New
Finca La Esperanza	33.778	New
Parque Nacional Natural Alto Fragua-Indi Wasi	44.309	New
Finca El Chiringal	35.77	New
Vereda Bajo Congor	63.118	New
Vereda El Libano	162.833	Old
La Profunda	54.497	Old
Las Verdes	44.647	Old
Puerto Diago	15.155	Old
Umbria	112.756	Old
Puerto Limon	100.17	Old

## Sheet: Measurments Adults
Character	UAM-H 2055	UAM-H 2056	UAM-H 2057	UAM-H 2058	UAM-H 2059	UAM-H 2060	UAM-H 2061	UAM-H 2062	UAM-H 2063	UAM-H 2064	UAM-H 2065	UAM-H 2066	UAM-H 2068	UAM-H 2069	UAM-H 2070	UAM-H 2071	UAM-H 2072	UAM-H 2073	UAM-H 2074	UAM-H 1652	UAM-H 1653	UAM-H 2047	UAM-H 2048	UAM-H 2049	UAM-H 2050	UAM-H 2051	UAM-H 2052	UAM-H 2054	UAM-H 2075	UAM-H 2076	UAM-H 2077	UAM-H 2078	UAM-H 2079	UAM-H 2080	UAM-H 2081	UAM-H 2082	UAM-H 2083	UAM-H 2084	UAM-H 2085
SVL	20.8	23.5	20.5	20.6	23	24	22.8	24	21.8	24	21.3	19.8	23.5	14.2	24.3	24.9	22.85	24.2	23.71	23.43	24.98	24.44	17.72	21.49	20.36	22.5	24.5	20.4	24.33	22.12	22.65	23.78	25.64	21.84	24.38	23.79	24.06	20.11	22.47
FL	10	11.4	10.5	10.3	10.7	11.4	11.4	11.3	10.3	10.4	10.2	10	11.6	7.1	12.4	11.5	11.4	11.1	11.4	11.2	11.16	11.2	8.09	11.17	9.9	10.27	11.11	9.92	8.84	9.09	9.25	11.07	10.26	11.62	10.35	9.75	10.65	9.05	10.74
TL	10.5	12	10.9	11	11	11.9	11.9	12	11.07	11.6	10.9	10.4	12.1	7.9	12.8	12.9	12.25	12.2	12.3	11.7	11.8	11.82	9.4	11.69	10.5	11.18	12.17	10.37	10.93	10.44	11.08	12.04	11.27	11.31	11.77	10.8	11.5	10.66	11.63
FoL	9.4	10.6	9.3	9.1	9.7	10.5	10.4	10.3	9.5	10.3	9.4	9.1	10.6	6.6	11	10.3	11.2	10.7	10.1	10.24	10.23	10.21	7.9	10.29	9.1	9.9	10.43	9.66	10.07	9.82	9.58	10.53	10.06	9.37	10.69	9.63	10.03	9.77	9.72
HaL	5.65	6.5	6	5.6	5.7	6.1	6.5	6.3	5.8	6.1	5.82	5.2	6.6	4	6.9	6.6	6.6	6.6	6.38	6.1	6.3	6.1	4.58	6.2	5.55	6.35	6.3	5.73	5.72	5.65	5.41	6.64	5.96	5.58	6.09	6.05	6.27	6.05	5.86
HL	6.6	7.7	7	7.2	7.2	7.4	7.5	7.4	7.5	7.6	7.6	7.4	7.7	6.1	8.4	8.2	7.4	7.5	7.8	7.6	7.7	6.41	5.8	7.6	6.8	7.88	7.7	7.3	7.8	7.05	7.26	7.08	7.8	7.44	7.54	7.6	7.83	6.9	7.85
HW	6.9	6.88	6.9	6.9	6.7	7	6.9	7	7	7	6.8	6.8	8	4.7	8.2	8.1	7.7	7.6	7.1	7.8	7.7	7.6	6.02	7.9	6.84	7.91	7.9	6.9	7.68	7.36	7.07	7.05	8.18	6.95	7.03	6.88	6.83	6.2	7.96
BW	8.1	6.9	7.1	7.9	7.3	7.5	7.3	8.1	7.2	7.7	7.1	7.28	8.1	5.3	8.68	8.9	8	9.47	8.2	8.3	8.3	8.06	7.06	8.23	6.66	6.46	7.75	7.02	5.48	6.35	6.96	6.43	6.58	5.57	5.33	5.92	6.56	5.01	6.49
UEW	1.9	1.72	1.8	1.8	1.7	1.9	1.8	1.9	1.9	1.91	1.9	1.7	1.7	1.3	1.9	2.2	1.7	1.9	1.9	1.7	1.83	1.74	1.32	1.9	1.76	1.85	1.9	1.95	1.72	1.8	1.66	1.08	1.85	2.01	1.9	1.6	1.83	1.5	1.8
IOD	2.4	2.5	2	2.1	2.4	2.43	2.35	2.3	2.32	2.4	2.2	2.2	2.7	1.8	2.7	2.6	2.2	2.5	2.7	2.27	2.5	2.32	1.52	2.52	2.26	2.15	2.51	2.3	2.2	2.35	2.29	2.06	1.93	2.07	2.38	2.46	2.42	2.2	2.56
IND	3.1	3.3	3.09	3.1	3.3	3.2	3.3	3.6	3.29	3.4	3	3.3	3.6	2.3	3.5	4	3.4	3.7	3.3	3.2	3.49	3.43	2.67	3.45	3.2	3.5	3.6	3.12	3.47	3.48	3.15	3.36	3.3	2.55	3.16	3.27	3.23	3.01	3.3
TD	1.3	1.1	0.9	0.9	1	0.9	1	0.9	0.9	0.9	1	1	1.4	0.7	1.2	1.4	1.4	1.3	1.4	1.17	0.97	1.04	0.8	0.94	0.96	1.01	1.2	1.03	0.98	1.19	0.9	1.14	0.97	1.28	1.3	1.2	1	0.98	1
ED	3.3	3	3.1	3	3	3.1	3.1	3.2	3.3	3.3	3.29	3.3	3.3	3	3.3	4	3.3	3.4	3.5	3.45	3.33	3.16	1.88	3.16	3	3.34	3.55	3.4	3.21	3.18	3.01	3.63	3.36	3.02	3.29	3.4	3.6	2.9	3.16
DET	0.5	0.4	0.3	0.4	0.5	0.4	0.5	0.5	0.7	0.6	0.5	0.5	0.5	0.4	0.4	0.5	0.6	0.6	0.6	0.6	0.6	0.5	0.5	0.5	0.5	0.5	0.5	0.6	0.6	0.5	0.6	0.6	0.5	0.5	0.5	0.5	0.6	0.6	0.5
L1F	4.68	5.08	4.55	4.6	4.6	5	4.9	4.9	4.5	5.1	4.4	4.5	5	3.1	5.4	5.1	5.3	5.4	5.3	4.7	5.23	5.21	4	4.88	4..68	5.45	4.81	4.77	4.5	4.03	4.43	5.04	4.68	4.29	5.11	5.13	4.92	4.55	5.1
L2F	3.9	4.59	4.02	3.8	3.9	4.3	4.4	4.3	4	4.6	3.9	3.9	4.6	2.8	5	4.6	4.4	4.7	4.6	4.1	4.45	4.11	3.1	4	4.2	4.4	4.1	4	4	3.08	3.97	4.37	4.15	3.8	4.03	4.07	4.17	4	4.4
W3D	0.6	0.53	0.5	0.6	0.5	0.5	0.4	0.5	0.5	0.5	0.5	0.4	0.6	0.3	0.6	0.5	0.6	0.6	0.5	0.6	0.6	0.5	0.3	0.5	0.4	0.6	0.5	0.5	0.5	0.5	0.5	0.6	0.5	0.5	0.3	0.5	0.5	0.4	0.5
W3F	0.4	0.4	0.3	0.4	0.4	0.4	0.4	0.4	0.4	0.4	0.4	0.3	0.5	0.2	0,4	0.5	0.5	0.4	0.4	0.4	0.4	0.3	0.2	0.4	0.3	0.3	0.4	0.4	0.4	0.4	0.4	0.4	0.4	0.5	0.2	0.4	0.4	0.3	0.4
Sex	M	F	M	M	M	M	F	M	M	F	M	M	F	M	M	F	F	M	F	F	F	F	M	M	F	M	F	M	M	M	M	F	F	M	F	F	F	M	M

## Sheet: Genbank Accession Numbers and G
Species	Genbank Acession	Locality	latitude	longitude	reference	GMYC	bPTP
A. bassleri	AF128563				Clough and Summers (1999)	23	34
A. bassleri	DQ523043	Tarapoto, San Martin, Peru			Roberts et al. (2006)	23	34
A. bassleri	DQ523045	Tarapoto, San Martin, Peru			Roberts et al. (2006)	23	34
A. bassleri	DQ523057	Tarapoto, San Martin, Peru			Roberts et al. (2006)	23	34
A. bassleri	DQ523060	Tarapoto, San Martin, Peru			Roberts et al. (2006)	23	34
A. bassleri	DQ523070	Tarapoto, San Martin, Peru			Roberts et al. (2006)	23	34
A. bassleri	DQ523073	Tarapoto, San Martin, Peru			Roberts et al. (2006)	23	34
A. bassleri	DQ523080	Tarapoto, San Martin, Peru			Roberts et al. (2006)	23	34
A. bassleri	DQ523083	Tarapoto, San Martin, Peru			Roberts et al. (2006)	23	34
A. bassleri	DQ523085	Tarapoto, San Martin, Peru			Roberts et al. (2006)	23	34
A. bassleri	DQ523087	Tarapoto, San Martin, Peru			Roberts et al. (2006)	23	34
A. bassleri	DQ523088	Tarapoto, San Martin, Peru			Roberts et al. (2006)	23	34
A. bassleri	EU342609	Peru			Santos et al. (2009)	23	34
A. bassleri	EU342610	Peru			Santos et al. (2009)	23	34
A. bassleri	FJ752266	Saposoa, San Martín, PE	-6.896347	-76.828169	Brown and Twomey (2009)	23	34
A. bassleri	FJ752267	Saposoa, San Martín, PE	-6.896347	-76.828169	Brown and Twomey (2009)	23	34
A. bassleri	FJ752268	Saposoa, San Martín, PE	-6.896347	-76.828169	Brown and Twomey (2009)	23	34
A. bassleri	FJ752269	Alto Shima, San Martín, PE	-6.771069	-76.941200	Brown and Twomey (2009)	23	34
A. bassleri	FJ752270	Alto Shima, San Martín, PE	-6.771069	-76.941200	Brown and Twomey (2009)	23	34
A. bassleri	FJ752271	Alto Shima, San Martín, PE	-6.771069	-76.941200	Brown and Twomey (2009)	23	34
A. bassleri	FJ752272	Roque, San Martín, PE	-6.346817	-76.727389	Brown and Twomey (2009)	23	34
A. bassleri	FJ752273	Roque, San Martín, PE	-6.346817	-76.727389	Brown and Twomey (2009)	23	34
A. bassleri	FJ752289	Chumia, San Martín, PE	-6.618083	-76.170061	Brown and Twomey (2009)	23	34
A. bassleri	FJ752290	Chumia, San Martín, PE	-6.618083	-76.170061	Brown and Twomey (2009)	23	34
A. bilinguis	AF128557	No data			Clough and Summers (1999)	26	37
A. bilinguis	AY364571	Equador			Santos et al. (2003)	26	36
A. bilinguis	DQ502073	Equador	0.00000	-76.166667	Grant et al. (2006)	26	1
A. bilinguis	DQ502095	Equador	0.00000	-76.166667	Grant et al. (2006)	26	1
A. bilinguis	DQ502225	Equador	0.00000	-76.166667	Grant et al. (2006)	26	1
A. bilinguis	DQ523074	Napo, Ecuador			Roberts et al. (2006)	26	37
A. bilinguis	EU342612	Equador			Santos et al. (2009)	26	36
A. bilinguis	HQ290996	Equador			Santos and Cannatella (2011)	26	1
A. braccata	DQ502125	Brazil, Mato Grosso	-15.450000	-58.733333	Grant et al. (2006)	19	15
A. braccata	KU495125	Brazil, Mato Grosso	-20.224	-44.28	Lyra et al. (2016)	19	15
A. braccata	KU495126	Brazil, Mato Grosso	-20.224	-44.28	Lyra et al. (2016)	19	15
A. cainarachi	DQ523024	Tarapoto, San Martin, Peru			Roberts et al. (2006)	17	12
A. cainarachi	DQ523053	Cainarachi valley, San Martín, PE			Roberts et al. (2006)	17	12
A. cainarachi	EU342620	Peru			Santos et al. (2009)	17	12
A. cainarachi	EU342621	Peru			Santos et al. (2009)	17	12
A. cf. petersi	EU342624	Brazil, Acre			Santos et al. (2009)	15	7
A. cf. petersi	EU342625	Brazil, Acre			Santos et al. (2009)	15	7
A. flavopicta	DQ502124	Brazil, Tocantins	-12.60000	-47.866667	Grant et al. (2006)	33	19
A. hahneli	AF282246	Bolivia			Loetters and Vences (2000)	10	18
A. hahneli	AF282248	Peru			Loetters and Vences (2000)	9	8
A. hahneli	AY263247	French Guiana			Vences et al. (2000)	10	18
A. hahneli	AY364573	Equador			Santos et al. (2003)	8	10
A. hahneli	DQ501991	Peru			Grant et al. (2006)	10	18
A. hahneli	DQ501996	Peru			Grant et al. (2006)	10	18
A. hahneli	DQ501997	Peru			Grant et al. (2006)	10	18
A. hahneli	DQ502077	Brazil, Acre, Porto Walter	-8.258667	-72.776972	Grant et al. (2006)	10	18
A. hahneli	DQ502081	Brazil, Amazonas			Grant et al. (2006)	10	18
A. hahneli	DQ502083	Brazil, Acre, Porto Walter	-8.258667	-72.776972	Grant et al. (2006)	10	18
A. hahneli	DQ502084	Brazil, Acre, Porto Walter	-8.258667	-72.776972	Grant et al. (2006)	10	18
A. hahneli	DQ502085	Brazil, Acre, Porto Walter	-8.258667	-72.776972	Grant et al. (2006)	10	18
A. hahneli	DQ502086	Brazil, Amazonas			Grant et al. (2006)	10	18
A. hahneli	DQ502087	Brazil, Amazonas			Grant et al. (2006)	10	18
A. hahneli	DQ502226	Brazil, Amazonas			Grant et al. (2006)	10	18
A. hahneli	DQ502270	Colombia			Grant et al. (2006)	8	10
A. hahneli	DQ523022	Tarapoto, San Martin, Peru			Roberts et al. (2006)	12	5
A. hahneli	DQ523026	Tarapoto, San Martin, Peru			Roberts et al. (2006)	12	6
A. hahneli	DQ523027	Cuzco, Peru			Roberts et al. (2006)	10	18
A. hahneli	DQ523032	Tarapoto, San Martin, Peru			Roberts et al. (2006)	8	10
A. hahneli	DQ523033	Iquitos, Loreto, Peru			Roberts et al. (2006)	8	10
A. hahneli	DQ523034	Ucayali, Peru			Roberts et al. (2006)	10	18
A. hahneli	DQ523037	Tarapoto, San Martin, Peru			Roberts et al. (2006)	12	5
A. hahneli	DQ523038	Cuzco, Peru			Roberts et al. (2006)	13	14
A. hahneli	DQ523041	Ucayali, Peru			Roberts et al. (2006)	10	18
A. hahneli	DQ523049	Tarapoto, San Martin, Peru			Roberts et al. (2006)	12	5
A. hahneli	DQ523051	Tarapoto, San Martin, Peru			Roberts et al. (2006)	12	5
A. hahneli	DQ523056	Madre de Dios, Peru			Roberts et al. (2006)	10	18
A. hahneli	DQ523061	Iquitos, Loreto, Peru			Roberts et al. (2006)	8	10
A. hahneli	DQ523063	Brazil, Amazonas			Roberts et al. (2006)	10	18
A. hahneli	DQ523064	Brazil, Acre			Roberts et al. (2006)	10	18
A. hahneli	DQ523067	Brazil, Amazonas			Roberts et al. (2006)	10	18
A. hahneli	DQ523075	Iquitos, Loreto, Peru			Roberts et al. (2006)	30	17
A. hahneli	DQ523078	Tarapoto, San Martin, Peru			Roberts et al. (2006)	12	5
A. hahneli	DQ523079	Tarapoto, San Martin, Peru			Roberts et al. (2006)	12	6
A. hahneli	DQ523081	Ucayali, Peru			Roberts et al. (2006)	10	18
A. hahneli	DQ523086	Tarapoto, San Martin, Peru			Roberts et al. (2006)	12	5
A. hahneli	EU342614	Brazil, Acre			Santos et al. (2009)	10	18
A. hahneli	EU342615	Brazil, Acre			Santos et al. (2009)	10	18
A. hahneli	EU342618	Brazil, Amazonas			Santos et al. (2009)	10	18
A. hahneli	EU342619	Brazil, Amazonas			Santos et al. (2009)	10	18
A. hahneli	EU342622	Peru			Santos et al. (2009)	13	13
A. hahneli	EU517669	Puerto Inca, Huanuco, PE	-9.386219	-74.910336	Brown and Twomey (2009)	9	9
A. hahneli	HQ290998	Equador			Santos and Cannatella (2011)	8	10
A. hahneli	MT627178	French Guiana	3.20813	-52.40248	Rejaud et al. (2020)	10	18
A. ingeri	PV637188	San Jose del Fragua, Vereda Cafetales, Caquetá, CO	1.3329	-76.0271	This study	27	2
A. ingeri	PV637189	San Jose del Fragua, Vereda Cafetales, Caquetá, CO	1.3329	-76.0271	This study	27	2
A. ingeri	PV637190	San Jose del Fragua, Vereda Cafetales, Caquetá, CO	1.3329	-76.0271	This study	27	2
A. ingeri	PV637191	San Jose del Fragua, Vereda Cafetales, Caquetá, CO	1.3329	-76.0271	This study	27	2
A. ingeri	PV637192	San Jose del Fragua, Vereda Cafetales, Caquetá, CO	1.3329	-76.0271	This study	27	2
A. macero	DQ502155	Peru			Grant et al. (2006)	14	7
A. macero	DQ523039	Cuzco, Peru			Roberts et al. (2006)	14	7
A. macero	DQ523089	Ucayali, Peru			Roberts et al. (2006)	14	7
A. macero	EU525852	near La Merced, Junin, PE			Brown and Twomey (2008)	14	7
A. munduruku	KX666098	Brazil, Mato Grosso	-9.189125	-57.053233	Neves et al. (2017)	18	20
A. munduruku	KX666099	Brazil, Mato Grosso	-9.189125	-57.053233	Neves et al. (2017)	18	20
A. parvula	AF124125	Near Macas, Ecuador			Vences et al. (2000)	1	3
A. parvula	AY364574				Santos et al. (2003)	1	3
A. parvula	HQ290999	Ecuador			Santos and Cannatella (2011)	1	3
A. petersi	DQ502114	Peru			Grant et al. (2006)	16	12
A. petersi	DQ502116	Peru			Grant et al. (2006)	17	12
A. petersi	DQ523042	Pasco, Peru			Roberts et al. (2006)	17	12
A. petersi	EU517670	Pan de Azucar, Pasco, PE	-10.248983	-75.225581	Brown and Twomey (2008)	16	12
A. petersi	FJ752296	Pan de Azucar, Pasco, PE	-10.248983	-75.225581	Brown and Twomey (2009)	16	12
A. petersi	FJ752297	Pan de Azucar, Pasco, PE	-10.248983	-75.225581	Brown and Twomey (2009)	16	12
A. petersi	FJ752298	Pan de Azucar, Pasco, PE	-10.248983	-75.225581	Brown and Twomey (2009)	16	12
A. petersi	FJ752299	Pan de Azucar, Pasco, PE	-10.248983	-75.225581	Brown and Twomey (2009)	16	12
A. petersi	FJ752300	Aguaytia, Ucayali, PE	-9.015000	-75.484000	Brown and Twomey (2009)	17	12
A. petersi	FJ752301	Aguaytia, Ucayali, PE	-9.015000	-75.484000	Brown and Twomey (2009)	17	12
A. petersi	FJ752302	Divisoria, Ucayali, PE			Brown and Twomey (2009)	17	12
A. petersi	FJ752303	Divisoria, Ucayali, PE			Brown and Twomey (2009)	17	12
A. petersi	FJ752304	Tournavista, Huánuco, PE	-8.906528	-74.735333	Brown and Twomey (2009)	16	12
A. petersi	FJ752305	Cordillera El Sira, Huánuco, PE	-9.447461	-74.800531	Brown and Twomey (2009)	16	12
A. petersi	FJ752306	Codo del Pozuzo, Huánuco, PE	-9.734783	-75.510442	Brown and Twomey (2009)	16	12
A. petersi	FJ752307	Cordillera El Sira, Huánuco, PE	-9.447461	-74.800531	Brown and Twomey (2009)	16	12
A. picta	AF124126	Mataracu, Bolivia			Vences et al. (2000)	28	23
A. picta	AF128566				Clough and Summers (1999)	8	10
A. picta	DQ502252	Guiana			Grant et al. (2006)	3	27
A. picta	EU342613	Bolivia			Santos et al. (2009)	2	26
A. picta	EU342616	Peru			Santos et al. (2009)	10	18
A. picta	EU342617	Peru			Santos et al. (2009)	10	18
A. picta	JF790154	Bolivia	-16.3596	-62.0001	Jansen et al. (2011)	2	24
A. picta	KF723022	Bolivia	-12.7720	-65.8109	Schulze et al. (2015)	2	24
A. picta	KF723023	Bolivia	-12.7720	-65.8109	Schulze et al. (2015)	2	25
A. picta	KJ940455	Venezuela			Santos et al. (2014)	3	27
A. picta	KU495127	Brazil, Mato Grosso, Paranaita	-9.671	-56.482	Lyra et al. (2016)	18	20
A. pongoensis	DQ523044	Tarapoto, San Martin, Peru			Roberts et al. (2006)	25	29
A. pongoensis	DQ523076	Tarapoto, San Martin, Peru			Roberts et al. (2006)	25	29
A. pongoensis	FJ752308	Shucushuyacu, Loreto, PE			Brown and Twomey (2009)	25	28
A. pongoensis	FJ752309	Shucushuyacu, Loreto, PE			Brown and Twomey (2009)	25	28
A. pulchripecta	DQ502033	Brazil, Amapa	-0.983333	-50.050000	Grant et al. (2006)	31	22
A. rubriventris	AF282247				Loetters and Vences (2000)	11	4
A. rubriventris	EU342623	Peru			Santos et al. (2009)	12	6
A. rubriventris	EU517667	near Aguaytia, Ucayali, PE			Brown and Twomey (2009)	11	4
A. rubriventris	EU517668	near Aguaytia, Ucayali, PE			Brown and Twomey (2009)	11	4
A. shihuemoy	KX898435	Peru	-12.7894	-71.3911	Serrano-Rojas et al. (2016)	21	11
A. shihuemoy	KX898436	Peru	-12.7894	-71.3911	Serrano-Rojas et al. (2016)	21	11
A. shihuemoy	KX898437	Peru	-12.7894	-71.3911	Serrano-Rojas et al. (2016)	21	11
A. silverstonei	AF124137	Pet trade (no locality)			Vences et al. (2000)	22	35
A. silverstonei	DQ283073				Frost et al. (2005)	22	35
A. silverstonei	DQ523084	Huanuco, Peru			Roberts et al. (2006)	22	35
A. simulans	DQ523090	Cuzco, Peru			Roberts et al. (2006)	32	21
A. trivittata	AF124128	Captive bred (Peru/Suriname)			Vences et al. (2000)	4	31
A. trivittata	AF128569				Clough and Summers (1999)	4	31
A. trivittata	DQ502021	Peru, Madre de Dios, Puerto Maldonado			Grant et al. (2006)	5	31
A. trivittata	DQ502023	Peru, Madre de Dios, Puerto Maldonado			Grant et al. (2006)	5	31
A. trivittata	DQ502079	Brazil, Acre, Porto Walter	-8.258667	-72.776972	Grant et al. (2006)	5	31
A. trivittata	DQ502082	Brazil, Acre, Porto Walter	-8.258667	-72.776972	Grant et al. (2006)	6	31
A. trivittata	DQ502111	Peru, Huanuco			Grant et al. (2006)	6	31
A. trivittata	DQ502112	Brazil, Amazonas			Grant et al. (2006)	5	31
A. trivittata	DQ502147	Brazil, Amazonas			Grant et al. (2006)	5	31
A. trivittata	DQ502148	Brazil, Amazonas			Grant et al. (2006)	5	31
A. trivittata	DQ502219	Brazil, Acre, Porto Walter	-8.258667	-72.776972	Grant et al. (2006)	6	31
A. trivittata	DQ502227	Brazil, Acre, Porto Walter	-8.258667	-72.776972	Grant et al. (2006)	6	31
A. trivittata	DQ502250	Suriname			Grant et al. (2006)	5	31
A. trivittata	DQ502267	Colombia			Grant et al. (2006)	6	31
A. trivittata	DQ523021	Tarapoto, San Martin, Peru			Roberts et al. (2006)	4	31
A. trivittata	DQ523028	Ucayali, Peru			Roberts et al. (2006)	6	31
A. trivittata	DQ523029	Brazil, Acre			Roberts et al. (2006)	6	31
A. trivittata	DQ523030	San Martin, Peru			Roberts et al. (2006)	6	31
A. trivittata	DQ523031	Iquitos, Loreto, Peru			Roberts et al. (2006)	6	31
A. trivittata	DQ523035	Iquitos, Loreto, Peru			Roberts et al. (2006)	6	31
A. trivittata	DQ523036	Iquitos, Loreto, Peru			Roberts et al. (2006)	29	30
A. trivittata	DQ523046	Pasco, Peru			Roberts et al. (2006)	6	31
A. trivittata	DQ523047	Huanuco, Peru			Roberts et al. (2006)	6	31
A. trivittata	DQ523050	San Martin, Peru			Roberts et al. (2006)	6	31
A. trivittata	DQ523052	Iquitos, Loreto, Peru			Roberts et al. (2006)	6	31
A. trivittata	DQ523054	Tarapoto, San Martin, Peru			Roberts et al. (2006)	6	31
A. trivittata	DQ523058	Tarapoto, San Martin, Peru			Roberts et al. (2006)	6	31
A. trivittata	DQ523065	Amazonas, Brazil			Roberts et al. (2006)	5	31
A. trivittata	DQ523066	Iquitos, Loreto, Peru			Roberts et al. (2006)	6	31
A. trivittata	DQ523068	Amazonas, Peru			Roberts et al. (2006)	4	31
A. trivittata	DQ523071	Tarapoto, San Martin, Peru			Roberts et al. (2006)	6	31
A. trivittata	DQ523077	French Guiana			Roberts et al. (2006)	5	31
A. trivittata	EU342626	Brazil, Amazonas			Santos et al. (2009)	5	31
A. trivittata	EU342627	Suriname, Brokopondo			Santos et al. (2009)	5	31
A. trivittata	EU342628	Peru, San Martin			Santos et al. (2009)	6	31
A. trivittata	EU342629	Peru, San Martin			Santos et al. (2009)	6	31
A. trivittata	EU342630	Peru, San Martin, Tarapoto			Santos et al. (2009)	6	31
A. trivittata	EU342631	Peru, Loreto			Santos et al. (2009)	6	31
A. trivittata	EU342632	Colombia			Santos et al. (2009)	6	31
A. trivittata	EU342633	Brazil, Acre			Santos et al. (2009)	6	31
A. trivittata	EU342634	Brazil, Acre			Santos et al. (2009)	6	31
A. trivittata	HQ291002	Colombia			Santos and Cannatella (2011)	6	31
A. trivittata	MZ568660	Brazil	-3.46444	-64.67972	Mayer et al. (2021)	6	31
A. trivittata	MZ568661	Brazil	-3.46444	-64.67972	Mayer et al. (2021)	6	31
A. trivittata	MZ568662	Brazil	-3.46444	-64.67972	Mayer et al. (2021)	6	31
A. trivittata	MZ568663	Brazil	-5.26545	-61.94445	Mayer et al. (2021)	7	32
A. trivittata	MZ568664	Brazil	-9.14375	-64.51606	Mayer et al. (2021)	7	32
A. trivittata	MZ568665	Brazil	-9.14375	-64.51606	Mayer et al. (2021)	7	32
A. trivittata	MZ568666	Brazil	-9.14375	-64.51606	Mayer et al. (2021)	7	32
A. trivittata	MZ568667	Brazil	-9.32417	-64.71083	Mayer et al. (2021)	5	31
A. trivittata	MZ568668	Brazil	-9.15889	-64.63389	Mayer et al. (2021)	7	32
A. trivittata	MZ568669	Brazil	-9.15889	-64.63389	Mayer et al. (2021)	7	32
A. trivittata	MZ568670	Brazil	-9.15889	-64.63389	Mayer et al. (2021)	7	32
A. trivittata	MZ568671	Brazil	-8.84788	-64.06847	Mayer et al. (2021)	7	32
A. trivittata	MZ568672	Brazil	-8.72703	-67.42433	Mayer et al. (2021)	5	31
A. trivittata	MZ568673	Brazil	-8.72703	-67.42433	Mayer et al. (2021)	5	31
A. trivittata	MZ568674	Brazil	-8.72703	-67.42433	Mayer et al. (2021)	5	31
A. trivittata	MZ568675	Brazil	-8.72703	-67.42433	Mayer et al. (2021)	5	31
A. trivittata	MZ568676	Brazil	-7.05225	-71.69469	Mayer et al. (2021)	6	31
A. trivittata	MZ568677	Brazil	-6.74825	-70.78964	Mayer et al. (2021)	5	31
A. trivittata	MZ568678	Brazil	-1.45639	-55.09750	Mayer et al. (2021)	5	31
A. trivittata	MZ568679	Brazil	-1.45639	-55.09750	Mayer et al. (2021)	5	31
A. trivittata	MZ568680	Brazil	-1.45639	-55.09750	Mayer et al. (2021)	5	31
A. trivittata	MZ568681	Brazil	-1.45639	-55.09750	Mayer et al. (2021)	5	31
A. trivittata	MZ568682	Brazil	-1.45639	-55.09750	Mayer et al. (2021)	5	31
A. trivittata	MZ568683	Brazil	-3.32161	-59.54158	Mayer et al. (2021)	5	31
A. trivittata	MZ568684	Brazil	-3.32161	-59.54158	Mayer et al. (2021)	5	31
A. trivittata	MZ568685	Brazil	-3.32161	-59.54158	Mayer et al. (2021)	5	31
A. trivittata	MZ568686	Brazil	-3.32161	-59.54158	Mayer et al. (2021)	6	31
A. trivittata	MZ568687	Brazil	-3.68948	-60.33507	Mayer et al. (2021)	6	31
A. trivittata	MZ568688	Brazil	-3.68948	-60.33507	Mayer et al. (2021)	6	31
A. trivittata	MZ568689	Brazil	-3.68751	-60.33170	Mayer et al. (2021)	6	31
A. trivittata	MZ568690	Brazil	-3.68751	-60.33170	Mayer et al. (2021)	6	31
A. trivittata	MZ568691	Brazil	-3.35338	-59.85563	Mayer et al. (2021)	6	31
A. trivittata	MZ568692	Brazil	-3.66866	-60.30093	Mayer et al. (2021)	5	31
A. trivittata	MZ568693	Brazil	-3.67615	-60.29618	Mayer et al. (2021)	5	31
A. trivittata	MZ568694	Brazil	-3.67615	-60.29618	Mayer et al. (2021)	5	31
A. trivittata	MZ568695	Brazil	-6.56312	-62.93648	Mayer et al. (2021)	7	32
A. trivittata	MZ568696	Brazil	-6.56312	-62.93648	Mayer et al. (2021)	7	32
A. trivittata	MZ568697	Brazil	-5.06892	-56.87200	Mayer et al. (2021)	5	31
A. trivittata	MZ568698	Brazil	-5.06892	-56.87200	Mayer et al. (2021)	5	31
A. trivittata	MZ568699	Brazil	-8.24875	-72.78001	Mayer et al. (2021)	6	31
A. trivittata	MZ568700	Brazil	-8.24875	-72.78001	Mayer et al. (2021)	6	31
A. trivittata	MZ568701	Brazil	-8.24875	-72.78001	Mayer et al. (2021)	6	31
A. trivittata	MZ568702	Peru	-10.06923	-73.91740	Mayer et al. (2021)	6	31
A. trivittata	MZ568703	Peru	-10.06923	-73.91740	Mayer et al. (2021)	6	31
A. trivittata	MZ568704	Peru	-10.06923	-73.91740	Mayer et al. (2021)	6	31
A. trivittata	MZ568705	Peru	-10.06923	-73.91740	Mayer et al. (2021)	6	31
A. trivittata	MZ568706	Peru	-10.06923	-73.91740	Mayer et al. (2021)	6	31
A. trivittata	MZ568707	Peru	-10.06923	-73.91740	Mayer et al. (2021)	6	31
A. trivittata	MZ568708	Peru	-10.06923	-73.91740	Mayer et al. (2021)	6	31
A. trivittata	MZ568709	Peru	-10.06923	-73.91740	Mayer et al. (2021)	6	31
A. trivittata	MZ568710	Peru	-10.06923	-73.91740	Mayer et al. (2021)	6	31
A. trivittata	MZ568711	Peru	-7.22536	-74.95925	Mayer et al. (2021)	6	31
A. trivittata	MZ568712	Peru	-7.22536	-74.95925	Mayer et al. (2021)	6	31
A. trivittata	MZ568713	Peru	-7.22536	-74.95925	Mayer et al. (2021)	6	31
A. trivittata	MZ568714	Peru	-7.22536	-74.95925	Mayer et al. (2021)	6	31
A. trivittata	MZ568715	Peru	-7.22536	-74.95925	Mayer et al. (2021)	6	31
A. trivittata	MZ568716	Peru	-7.22536	-74.95925	Mayer et al. (2021)	6	31
A. trivittata	MZ568717	Peru	-7.22536	-74.95925	Mayer et al. (2021)	6	31
A. trivittata	MZ568718	Peru	-7.22536	-74.95925	Mayer et al. (2021)	6	31
A. trivittata	MZ568719	Peru	-9.58333	-74.80000	Mayer et al. (2021)	6	31
A. trivittata	MZ568720	Peru	-9.58333	-74.80000	Mayer et al. (2021)	6	31
A. trivittata	MZ568721	Peru	-9.58333	-74.80000	Mayer et al. (2021)	6	31
A. trivittata	MZ568722	Peru	-9.58333	-74.80000	Mayer et al. (2021)	6	31
A. trivittata	MZ568723	Peru	-9.58333	-74.80000	Mayer et al. (2021)	6	31
A. trivittata	MZ568724	Peru	-9.58333	-74.80000	Mayer et al. (2021)	6	31
A. trivittata	MZ568725	Peru	-9.58333	-74.80000	Mayer et al. (2021)	6	31
A. trivittata	MZ568726	Peru	-9.58333	-74.80000	Mayer et al. (2021)	6	31
A. trivittata	MZ568727	Peru	-9.58333	-74.80000	Mayer et al. (2021)	6	31
A. trivittata	MZ568728	Peru	-11.13100	-73.05800	Mayer et al. (2021)	6	31
A. trivittata	MZ568729	Peru	-11.13100	-73.05800	Mayer et al. (2021)	6	31
A. trivittata	MZ568730	Peru	-11.13100	-73.05800	Mayer et al. (2021)	6	31
A. trivittata	MZ568731	Peru	-11.13100	-73.05800	Mayer et al. (2021)	6	31
A. trivittata	MZ568732	Peru	-11.13100	-73.05800	Mayer et al. (2021)	6	31
A. trivittata	MZ568733	Peru	-11.13100	-73.05800	Mayer et al. (2021)	6	31
A. trivittata	MZ568734	Peru	-11.13100	-73.05800	Mayer et al. (2021)	6	31
A. trivittata	MZ568735	Peru	-11.13100	-73.05800	Mayer et al. (2021)	6	31
A. trivittata	MZ568736	Peru	-11.13100	-73.05800	Mayer et al. (2021)	6	31
A. trivittata	MZ568737	Peru	-3.31285	-71.85243	Mayer et al. (2021)	6	31
A. trivittata	MZ568738	Peru	-6.03204	-75.85705	Mayer et al. (2021)	4	31
A. trivittata	MZ568739	Peru	-6.33289	-76.28336	Mayer et al. (2021)	4	31
A. trivittata	MZ568740	Peru	-6.42370	-76.29972	Mayer et al. (2021)	4	31
A. trivittata	MZ568741	Suriname	5.26642	-55.75567	Mayer et al. (2021)	5	31
Ameerega sp.	EU517663	Tocache, San Martin, PE	-8.308417	-76.677111	Brown and Twomey (2009)	12	5
Ameerega sp.	EU517664	Pampa Hermosa, Loreto, PE	-7.207500	-75.323611	Brown and Twomey (2008)	12	5
Ameerega sp.	EU517665	Tocache, San Martin, PE	-8.308417	-76.677111	Brown and Twomey (2008)	12	5
Ameerega sp.	EU517666	Pampa Hermosa, Loreto, PE	-7.207500	-75.323611	Brown and Twomey (2008)	12	5
Ameerega sp.	FJ546420	Bolivia			Loetters et al. (2009)	20	16
Ameerega sp.	FJ546421	Bolivia			Loetters et al. (2009)	20	16
Ameerega sp.	FJ546422	Bolivia			Loetters et al. (2009)	20	16
Ameerega sp.	FJ752274	Callanayacu, San Martín, PE	-6.588225	-75.917353	Brown and Twomey (2009)	23	34
Ameerega sp.	FJ752275	Callanayacu, San Martín, PE	-6.588225	-75.917353	Brown and Twomey (2009)	23	34
Ameerega sp.	FJ752276	Callanayacu, San Martín, PE	-6.588225	-75.917353	Brown and Twomey (2009)	23	34
Ameerega sp.	FJ752277	Contamana, Loreto, PE	-7.198739	-74.959800	Brown and Twomey (2009)	23	34
Ameerega sp.	FJ752279	Contamana, Loreto, PE	-7.198739	-74.959800	Brown and Twomey (2009)	23	34
Ameerega sp.	FJ752280	Abiseo, San Martin, PE	-7.367467	-76.811892	Brown and Twomey (2009)	23	34
Ameerega sp.	FJ752281	Chumanza, San Martin, PE	-7.568833	-76.692889	Brown and Twomey (2009)	23	34
Ameerega sp.	FJ752282	Nuevo San Martin, San Martin, PE	-7.703789	-76.667542	Brown and Twomey (2009)	23	34
Ameerega sp.	FJ752283	San Francisco, San Martin, PE	-8.308417	-76.677111	Brown and Twomey (2009)	23	34
Ameerega sp.	FJ752284	Abiseo, San Martin, PE	-7.367467	-76.811892	Brown and Twomey (2009)	23	34
Ameerega sp.	FJ752285	Nuevo San Martin, San Martin, PE	-7.703789	-76.667542	Brown and Twomey (2009)	23	34
Ameerega sp.	FJ752286	Chumanza, San Martin, PE	-7.568833	-76.692889	Brown and Twomey (2009)	23	34
Ameerega sp.	FJ752287	San Francisco, San Martin, PE	-8.308417	-76.677111	Brown and Twomey (2009)	23	34
Ameerega sp.	FJ752288	Campanilla, San Martin, PE	-7.427389	-76.664806	Brown and Twomey (2009)	23	34
Ameerega sp.	FJ752291	Contamana, Loreto, PE	-7.198739	-74.959800	Brown and Twomey (2009)	24	33
Ameerega sp.	FJ752292	Contamana, Loreto, PE	-7.198739	-74.959800	Brown and Twomey (2009)	24	33
Ameerega sp.	FJ752293	Contamana, Loreto, PE	-7.198739	-74.959800	Brown and Twomey (2009)	24	33
Ameerega sp.	FJ752294	Contamana, Loreto, PE	-7.198739	-74.959800	Brown and Twomey (2009)	24	33
Ameerega sp.	FJ752295	Contamana, Loreto, PE	-7.198739	-74.959800	Brown and Twomey (2009)	24	33
Colostethus pratti	DQ502163	Panama			Grant et al. (2006)	34	38
Silverstoneia nubicola	DQ502161	Panama			Grant et al. (2006)	35	39
